# Supplementary material for: The protein architecture of the endocytic coat analyzed by FRET microscopy
Source: Mol Syst Biol. 2020 May 13;16(5):e9009. doi: 10.15252/msb.20199009 (PMC7218409; doi:10.15252/msb.20199009)
Supplement: Supplementary file 3 — Dataset EV1 [file MSB-16-e9009-s003.xlsx]

## Sheet: Sheet1
	Dataset EV1 - The complete results of FRET-based protein proximity screen of the yeast endocytic coat. Mean FRET efficiencies (in %, with 95% confidence intervals) calculated from multiple endocytic sites of at least 6-40 cells are shown for individual protein pairs. See Source Data for Figure 1 for individual measurements.
			FRET of donor-														Table legend:		5,2±0,8	FRET detected between indicated proteins termini
	Protein		only strain	Syp1															0,0±0,4	no FRET detected between indicated proteins termini
	Syp1	Syp1-GFP	-2,1±2,7																	protein pair with the opposite orientation of fluorophore tags analyzed
		Syp1-mCherry		-C															-0,1/1,4	FRET data obtained with full-lenght/shortened protein variants described in the text
	Ede1	Ede1-GFP	-2,2±1,0		Ede1														6,8±1,6	FRET data obtained with mNeonGreen and mScarlet-I N-terminal tags
		GFP-Ede1	-3,0±1,3	sub A			Apl1												ND	non-analyzed protein pairs
		Ede1-mCherry		2,5±0,8	N-	-C		Yap1801											no N-tag	no N-terminal acceptor flourophore tag available (N-terminal mCherry not functional)
	Apl1	Apl1-GFP	-2,0±2,6	-1,9±5,2	no N-tag	-0,6±1,6	-C		Yap1802										sub A	acceptor protein highly substoichiometric for FRET measurements
	Yap1801	Yap1801-GFP	-1,7±1,7	0,6±1,2	no N-tag	-1,7±1,4	sub A	-C											NA	not applicable (in rows of N-terminally tagged Gts1/Pan1/Sla2 combinations)
	Yap1802	Yap1802-GFP	-1,3±1,0	0,1±0,6	no N-tag	-0,7±0,6	sub A	sub A	-C	Ent1									BC	weak colocalization between FRET donor and acceptor proteins
	Ent1	Ent1-GFP	-0,7±1,0			0,5±0,6BC													cyt!	FRET between Las17 and Sla1 detected only in the cytoplasm (see Table 1)
		Ent1-mCherry		BC	BC		1,1±3,0	1,6±0,7	1,9±0,5	-C	Ent2								*	both orientations of flourophore tags tested
	Ent2	Ent2-GFP	-0,5±1,0			-0,2±0,6BC				2,5±0,8
		Ent2-mCherry		BC	BC		-0,7±2,4	1,9±1,0	1,9±0,7		-C						Dataset limits:		Syp1, Apl1, Yap1801/2, Ent1/2, and Vrp1 were not tagged N-terminally
	Sla2	Sla2-GFP	-0,8±0,8			-0,3±1,0BC				-0,6±0,7		Sla2							as tagging may interfere with the function of their N-terminal domains.
		GFP-Sla2	-2,0±1,0	sub A	no N-tag	-0,6±0,7	sub A	sub A	sub A	0,8±0,7	-0,3±0,6
		Sla2-mCherry		BC	BC		-0,3±1,1	0,3±1,5	0,2±1,2		-0,5±0,8	N-	-C						Chc1/Clc1 clathrin subunits were not used as FRET donors as their endocytic site-
	End3	End3-GFP	-1,1±0,9			-0,7±2,0BC				1,0±0,6*			5,1±1,0	End3					specific signal cannot be unambiguously discerned from Chc1/Clc1 signal
		GFP-End3	-1,4±1,2	sub A	no N-tag	-3,4±1,1	sub A	sub A	sub A	1,1±1,2	1,8±0,7	no N-tag	1,9±0,6						of adjacent endomembrane compartments.
		End3-mCherry		BC	-0,6±1,4		-1,5±3,6	-0,4±1,0	0,2±0,6	0,9±0,6*	1,2±0,6	-0,9±0,8		N-	-C
		Pan1-GFP	-0,7±0,6			0,4±0,6BC							0,6±0,9*		0,3±0,9*	Pan1			Bzz1 was not used as FRET donor because its fast molecular exchange at the endocytic
	Pan1	GFP-Pan1	-2,±1,0	sub A	no N-tag	-1,5±1,0	sub A	sub A	sub A	4,6±0,5	3,5±0,7	4,6±0,5*	-0,4±0,5	no N-tag	0,6±0,8				site (see FRAP data in Figure 5) may interfere with FRET measurements.
		Pan1-mCherry		BC	BC		BC	-0,8±3,3	-1,3±0,7	-0,6±0,7	-1,3±0,8	-1,1±0,6	0,2*/9,0	5,2±0,8	-0,4±0,7*
		mScarlet-Pan1		NA	NA	NA	NA	NA	NA	NA	NA	5,3±0,8*	NA	NA	NA	N-	-C				Only Lsb3 protein was analyzed, as expression of its duplicate
	Sla1	Sla1-GFP	-0,6±0,9															Sla1			Lsb4/Ysc84 is highly downregulated in our wild-type strain.
		GFP-Sla1	-1,3±1,5	sub A	no N-tag	-1,6±0,8BC	sub A	sub A	sub A	0,7±0,7	sub A	no N-tag	3,1±0,7	no N-tag	4,5±0,8	no N-tag	4,6±1,2
		Sla1-mCherry		BC	-0,1±1,2	0,5±0,6BC	-1,0±1,9	4,1±1,8	4,5±1,0	7,2±0,7	7,4±0,7	0,7±0,7	0,5±0,5	4,7±0,8	2,8±0,6	9,9±1,0	0,5±0,5	N-	-C
	Las17	Las17-GFP	-1,5±1,5			0,0±1,8BC				-0,2±1,5	0,0±1,2		0,2±1,8		-0,6±0,5*		-0,3±1,3		-0,2±0,6	Las17
		GFP-Las17	-2,5±1,9	sub A	no N-tag	-1,8±2,6	sub A	sub A	sub A	0,6±1,5	-0,8±1,2	no N-tag	0,3±0,9	no N-tag	-0,3±1,3	no N-tag	-1,5±1,7	cyt!	-1,4±1,1
		Las17-mCherry		BC	BC		0,5±1,5	-0,9±1,9	-0,9±0,9			-1,2±0,7		-0,4±0,8	0,4±1,2*	-1,7±1,3		-1,3±0,7		N-	-C
		Gts1-GFP	-1,2±1,5			0,0±1,8				2,9±1,1			-0,1±0,6		0,1±0,8		-0,6±0,9		8,1±0,9		0,4±1,4	Gts1
	Gts1	GFP-Gts1	-1,9±1,1	sub A	no N-tag	0,1±0,8	sub A	sub A	sub A	0,4±1,0	-0,1±0,7	no N-tag	-0,8±0,8	no N-tag	-1,0±0,8	no N-tag	0,1±0,8	no N-tag	1,2±0,6	no N-tag	0,3±1,3
		Gts1-mCherry		BC	BC		-1,0±2,1	1,1±0,8	2,0±0,8		2,6±0,9	3,2±1,5		2,1±1,3		5,2±1,3		0,6±0,6		1,4±4,0
		mScarlet-Gts1		NA	NA	NA	NA	NA	NA	NA	NA	6,8±1,6	NA	NA	NA	3,2±1,1	NA	NA	NA	NA	NA	N-	-C	Lsb3
	Lsb3	Lsb3-GFP	-1,0±1,6			-1,2±2,3											-2,2±2,1								Bzz1
		Lsb3-mCherry		0,9±3,0 BC	BC		0,5±1,9	-0,4±1,3	0,5±0,9	-0,8±0,9	-0,4±1,2	0,9±0,7	-0,1±0,7	-0,5±1,1	-0,6±0,3	1,1±1,4		-0,8±2,9	-0,0±0,4	-0,8±1,5	-0,8±0,9	ND	0,3±1,5	-C		Vrp1
	Bzz1	Bzz1-mCherry		BC	BC	0,9±0,9	ND	ND	ND	ND	ND	-0,6±0,6	-0,6±0,7	ND	ND	-0,2±1,0	-0,2±0,3	-1,1±1,4	ND	1,3±1,0	0,3±1,3	-0,7±1,4	-0,1±1,5	ND	-C
	Vrp1	Vrp1-mCherry		0,8±2,2	BC	BC	ND	ND	ND	ND	ND	-0,2±1,0	-1,0±0,7	ND	ND	-1,1±0,7	-1,2±0,7	-2,1±0,7	-1,4±1,2	2,7±1,2	1,0±0,8	-0,2±1,0	0,3±1,2	ND	ND	-C
	Clc1	Clc1-mCherry		-1,7±3,0	-0,1±1,1	0,2±0,9	0,0±1,3	0,5±1,0	-1,4±1,4	-0,4±0,5	-0,3±1,2	-0,5±1,2	0,4/1,4	-0,1±0,4	2,5±0,6	0,4/2,0	-0,1/1,4	0,5±1,0	-0,1±0,5	0,5±0,7	-1,3±1,3	-1,2±2,1	-0,1±0,6	-0,9±1,1	NA	ND
	Chc1	Chc1-mCherry		-2,0±2,6	0,4±1,4	0,4±1,5	2,6±1,5	1,2±1,2	-0,2±0,6	1,8±0,6	2,0±0,8	0,0±0,9	0,0±0,6	0,2±0,8	1,4±0,4	2,4±0,8	0,0/1,2	0,6±0,6	2,1±0,7	-1,5±1,0	-0,4±1,2	-0,6±1,7	1,6±0,8	0,8±0,8	NA	ND
