# Supplementary material for: The protein architecture of the endocytic coat analyzed by FRET microscopy
Source: Mol Syst Biol. 2020 May 13;16(5):e9009. doi: 10.15252/msb.20199009 (PMC7218409; doi:10.15252/msb.20199009)
Supplement: Supplementary file 4 — Movie EV1 [file MSB-16-e9009-s004.zip]

Archive with 5 entries (4 files):
- Movie EV1.docx
- __MACOSX/
- __MACOSX/._Movie EV1.docx
- Movie EV1.avi
- __MACOSX/._Movie EV1.avi
