# Supplementary material for: The protein architecture of the endocytic coat analyzed by FRET microscopy
Source: Mol Syst Biol. 2020 May 13;16(5):e9009. doi: 10.15252/msb.20199009 (PMC7218409; doi:10.15252/msb.20199009)
Supplement: Supplementary file 7 — Source Data for Figure 1 [file MSB-16-e9009-s006.xlsx]

## Sheet: Figure 1 data
Source data for Figure 1 - Results of FRET-based protein proximity screen of the yeast endocytic coat.
Measured FRET efficiencies (FRET%) of all endocytic sites of individual yeast cells, genomically expressing indicated protein pairs tagged with GFP and mCherry, are shown together with mean FRET% and 95% confidence interval (95% CI). The completeness of mCherry acceptor photobleaching is shown as Bleach%. Black lines separate individual rounds of the screen. Eventual weak colocalization between p…
FRET-positive protein pairs are highlighted in yellow.
Proten Pair	Image No.	Bleach%	FRET%		Proten Pair	Image No.	Bleach%	FRET%		Proten Pair	Image No.	Bleach%	FRET%		Proten Pair	Image No.	Bleach%	FRET%		Proten Pair	Image No.	Bleach%	FRET%		Proten Pair	Image No.	Bleach%	FRET%		Proten Pair	Image No.	Bleach%	FRET%		Proten Pair	Image No.	Bleach%	FRET%		Proten Pair	Image No.	Bleach%	FRET%		Proten Pair	Image No.	Bleach%	FRET%
Syp1+Ede1	162035-bg	99.02	3.71		GFP-Ede1+End3	1647-bg	98.47	-0.84		Ede1+Sla1	1625-bg	>90	1.25		Apl1+Ent1	1549-bg	95.99	1.25		Yap1801+Ent1	1649-bg	97.14	2.28		Yap1802+Sla2	1537-bg	97.54	-0.59		Ent1+Ede1	181646-bg	94.98	-0.15		Ent2+Ede1	142230ps	91.02	0.02		GFP-Sla2+End3	1439-bg	91.79	0.15		Sla2+Sla1	1438	92.63	1.04
	162035-bg	97.80	0.94			1647-bg	96.29	2.94		(weak colocalization)	1625-bg	>90	-0.63			1551-bg	99.18	6.78			1649-bg	96.53	0.39			1537-bg	92.90	4.62		(weak colocalization)	181646-ps	94.77	-0.45		(weak colocalization)	142812-bg	95.6	0.37			1443-bg	92.91	-1.02			1442-bg	92.37	-0.21
	162531-bg	94.12	3.02			1647-bg	91.21	0.86			1625-bg	>90	0.95			1551-bg	95.47	5.61			1653-bg	91.55	1.29			1541-bg	98.42	-0.65			181646-bg	94.47	-0.2			142812-bg	97.53	-0.74			1446-bg	93.90	0.43			1446	91.89	-0.65
	162531-bg	99.18	2.9			1647-bg	94.71	4.56			1627-bg	99.92	0.39			1552-bg	95.41	-4.48			1653-bg	98.23	0.23			1543-bg	98.21	1.95			181646-bg	93.18	0.27			143248-bg	99.21	-1.03			1446-bg	90.84	-1.53			1449-bg	96.29	0.46
	162531-bg	99.27	1.68			1647-bg	99.31	-3.88			1627-bg	93.75	-1.08			1552-bg	94.73	-1.13			1653-bg	96.33	2.28			1543-bg	90.86	-0.27			183118-bg	97.96	1.85			143248-bg	97.51	-0.19			1601-bg	99.18	-1.85			1449-bg	94.82	-0.23
	162531-bg	98.96	1.71			1648-bg	99.57	-1.07			162-bg	97.79	0.5			1553-bg	96.01	-1.65			1653-bg	99.71	2.52			1546-bg	97.28	-0.13			183118-bg	98.46	0.25			143750-bg	95.66	0.25			1601-bg	96.19	0.32			1503	90.36	0.82
	162531-bg	97.03	1.92			1648-bg	98.16	-2.16			162-bg	92.76	-0.03			1553-bg	92.66	-7.61			1653-bg	97.85	1.51			1548-bg	92.62	-1.84			183118-bg	95.69	3.04			143750-bg	96.97	0.81			1608-bg	97.76	-1.92			1505	92.20	1
	162909-bg	99.63	3.33			1648-bg	95.43	-4.76			162-bg	91.39	1.99			1556-bg	96.82	1.73			1658-bg	98.31	2.8			1548-bg	97.88	-0.75			183118-bg	95.82	4.09			144133-bg	97.17	-1.24			1608-bg	93.42	-1.84			1513-bg	96.49	1.51
	162909-bg	99.93	7.67			1648-bg	98.35	-1.8			1631-bg	99.79	0.14			1103-bg	95.50	0.02			1658-bg	98.68	3.87			1408-bg	94.87	-2.32			183118-bg	95.29	0.73								1609-bg	98.7	-0.95			1515-bg	90.13	0.37
	162909-bg	98.18	3.61			1650-bg	99.79	-1.81			1631-1c	99.70	1.42			1103-bg	96.98	-0.22			1700-bg	98.49	3.18			1408-bg	93.42	-2.73			183118-bg	94.31	-0.69				Average	-0.21875								1451-bg	97.36	0.75
	162909-bg	94.73	0.32			1650-bg	99.20	0.57								1105-bg	96.19	3.9			1700-bg	98.66	5.48			1410-bg	97.59	-0.18			183424-bg	>90	0.11				95%CI	0.604128				Average	-0.912222			1937-bg	95.33	0.06
	162909-bg	99.27	3.31			1650-bg	99.08	0.01				Average	0.49			1105-bg	99.17	4.8			1702-bg	98.27	1.97			1410-bg	96.95	0.03			183424-bg	>90	-0.75									95%CI	0.749144			1937-bg	95.55	0.51
	163454-bg	94.83	1.79			1651-bg	98.66	-0.26				95%CI	0.643821			Stack-bg	95.79	-5.87			1702-bg	98.33	1.73								183424-bg	>90	-1.72													1941-bg	99.23	0.92
	163454-bg	94.94	4.88			1651-ps	97.65	-0.58								Stack-bg	98.82	0.00			1702-bg	94.52	-0.05				Average	-0.238333			183424-bg	>90	0.99		Ent2+Sla1	1600-bg	92.77	5.56								1941-bg	97.45	-1.75
	163454-bg	98.04	2.39													1107-bg	96.75	-3.78			1702-bg	95.90	1.84				95%CI	1.24363								1600-bg	96.79	6.49		GFP-Sla2+Las17	1411-bg.tif	91.61	-1.28			1942-bg	93.44	1.88
	163454-bg	95.80	4.18				Average	-0.587143		Ede1+Chc1	1420-bg	98.12	-2.13			1107-bg	96.68	3.61			1655-up	96.63	1.81									Average	0.526429			1603-bg	96.53	6.2			1411-bg.tif	92.54	-1.94			1942-bg	92.51	1.87
	164008-bg	98.53	3.75				95%CI	1.35108			1420-bg	98.68	2.57								1655-bg	93.31	4.92									95%CI	0.897839			1603-bg	96.24	5.3			1415-bg	93.78	-1.57			1949-bg	98.23	0.36
	164008-bg	95.36	8.37								1420-bg	95.23	0.4				Average	1.16455			1655-bg	97.01	-0.52		Yap1802+Pan1	1412-bg	98.08	-0.37								1605-bg	97.34	10.24			1417-bg	95.92	-2.14
	164008-bg	94.88	2.23								1421-bg	98.11	1.09				95%CI	3.00699			1434-bg	94.94	0.41			1414-bg	97.45	-1.74								1605-bg	93.07	7.91			1417-bg	98.98	-2.22				Average	0.512353
	164008-bg	95.21	1.75		GFP-Ede1+Sla1	1642-bg	99.09	-0.28			1421-bg	99.24	1.77								1434-bg	96.11	-0.1			1417-bg	99.11	-3.01		Ent1+Sla1	1550-bg	90.51	6.27			1605-bg	90.2	8.03			1419-bg	96.56	-0.61				95%CI	0.469393
	164008-bg	97.36	3.81			1642-bg	90.79	3.4			1421-bg	98.13	0.34								1437-bg	92.38	2.87			1417-bg	96.37	-1.09			1550-bg	99.76	7.37			1610-bg	98.85	8.12			1419-bg	97.54	1.09
	164720-bg	97.72	5.33			1643-bg	97.83	0.18			1414-bg	96.39	-1.31		Apl1+Clc1	1601-bg	97.56	5.9			1439-bg	91.26	0.44			1427-bg	90.81	-2.19			1543-bg	93.48	7.09			1610-1c	99.29	8.48			1421-bg	98.50	-0.58
	164720-bg	97.94	4.15			1643-bg	99.44	-2.45								1601-bg	96.56	0.82			1441-bg	94.57	-0.95			1427-bg	99.32	-1.51			1543-bg	98.09	7.36			1613-bg	99.26	8.62			1421-bg	99.12	-1.43		Sla2-Ede1	1520-bg	99.48	-0.33
	164720-bg	93.99	2.3			1643-bg	99.62	0.06				Average	0.39			1602-bg	95.84	-1.77			1441-bg	96.3	0.27			1429-bg	96.72	1.57			1537-bg	95.61	9.06			1615-bg	98.42	8.69			1643-bg	95.68	-3.65		(weak colocalization)	1520-bg	94.86	0.67
	164720-bg	96.22	5.4			1656-bg	96.53	-1.43				95%CI	1.526			1604-bg	95.04	-2.51			1441-bg	92.04	-1.55			1429-bg	97.12	-1.17			1537-bg	93.57	6.58			1615-bg	95.48	9.74			1643-bg	94.09	-0.33			1522.1c	92.42	0.89
	164720-bg	98.80	1.72			1656-bg	99.33	-1.15								1604-bg	97.06	0.46								1559-bg	98.18	-1.22			1537-1c	99.27	8.73			1919-bg	91.8	5.89			1644-bg	95.05	-0.09			1525-bg	98.94	-2.41
	165145-bg	98.29	5.17			1656-bg	95.24	3.71								1606-bg	97.56	-1.62				Average	1.5568			1559-bg	95.01	-1.02			1553-bg	95.91	7.18			1921-bg	95.01	6.1			1644-bg	93.29	-1.08			1525-bg	92.29	-0.75
	165145-bg	96.54	3.99			1656-bg	93.72	-1.34		Ede1+Clc1	1700-bg	97.57	-1.38			1606-2-bg	94.85	0.33				95%CI	0.721217			1602-bg	91.56	-2.78			1553-bg	92.29	5.17			1921-bg	93.8	8.81			1646-bg	96.78	-1.36			1528-bg	99.62	-0.87
	165145-bg	97.82	3.05			1656-bg	95.30	0.64			1700-bg	97.18	-1.15			1607-bg	94.00	2.45								1604-bg	97.51	-1.57			1555-bg	95.29	6.04			1922-bg	97.78	7.15								1528-bg	99.86	0.45
	165145-bg	98.53	0.67			1657-bg	100.00	-0.61			1701-bg	95.54	0.96			1607-bg	92.36	1.25								1607-bg	90.49	-0.67			1555-bg	95.50	8.54			1922-bg	97.22	6.62				Average	-1.22786
	165145-bg	98.67	6.8			1657-bg	100.00	-2.08			1701-bg	98.96	-0.18			1620-bg	97.6	1.03		Yap1801+Ent2	1706-bg	97.09	0.49								1555-bg	92.85	7.18			1922-bg	97.93	6.88				95%CI	0.653725				Average	-0.335714
	165145-bg	93.74	3.37								1701-1c	97.96	1.93			1620-bg	99.63	-2.97			1706-bg	98.77	4.38				Average	-1.29								1924-bg	95.8	6.16									95%CI	1.06062
	165145-bg	96.39	3.1				Average	-0.1125			1703-bg	95.75	-0.56			1620-bg	93.76	-1.85			1708-bg	98.69	1.75				95%CI	0.694728				Average	7.21417
	165552-bg	97.13	1.92				95%CI	1.18179			1703-bg	91.53	1.46			1622-bg	97.06	-3.26			1708-bg	98.38	5.16									95%CI	0.726378				Average	7.42053		GFP-Sla2+Lsb3	1427-bg	98.38	0.87
	165552-bg	96.35	0.77								1703-bg	96.95	-0.24			1622-bg	94.18	-0.76			1711-bg	96.78	4.72														95%CI	0.695947			1430-bg	96.04	1.92		Sla2-Ent1	1607-bg	96.08	-0.7
	165552-bg	95.95	3.75								1703-bg	98.49	0.92			1623-bg	97.82	-6.05			1711-bg	96.90	-3.4		Yap1802+Sla1	1737-bg	98.72	5.28													1430-bg	96.88	2.48			1607-bg	91.67	-1.08
	165552-bg	93.41	1.87		GFP-Ede1+Chc1	1405-bg	99.36	-0.21								1625-bg	95.21	0.96			1713-bg	96.99	1.95			1739-bg	96.93	3.74		Ent1+Pan1	1347-bg	95.18	0.65								1432-bg	96.32	2.1			1609-bg	96.71	-0.15
	1442-bg	96.39	-0.14			1408-bg	97.76	-2.12				Average	0.195556			1625-bg	98.86	-2.69			1713-bg	98.30	-0.01			1741-bg	91.30	6.93			1349-bg	97.52	-0.3		Ent2+Ent1	1645-bg	97.65	1.55			1432-bg	94.61	-0.17			1611-bg	97.44	-1.91
	1442-bg	92.85	1.94			1410-bg	97.52	1.7				95%CI	0.845535			1625-bg	98.54	0.62			1715-bg	97.47	0.85			1741-bg	97.71	4.47			1349-bg	94.47	-3.03			1645-bg	95.42	3.3			1434-bg	92.09	1.21			1611-bg	96.88	-0.53
	1445-bg	95.78	-1.38			1410-bg	97.53	0.58													1715-bg	98.43	1.5			1744-bg	98.63	6.34			1352-bg	94.73	0.6			1647-bg	98.11	2.17			1434-bg	99.18	-1.31			1613-bg	98.20	1.6
	1445-bg	93.63	1.96			1411-bg	96.10	1.04									Average	0.0273333			1715-bg	98.00	1.8			1744-bg	90.32	3.49			1354-bg	98.87	-0.7			1647-bg	98.11	3.2			1436-bg	97.13	-0.59			1613-bg	94.17	-0.86
	1446-bg	97.65	-0.85			1411-bg	99.37	-0.61		Ede1+Bzz1	1450-bg	97.69	1.27				95%CI	1.30093			1717-bg	96.86	-0.4			1746-bg	97.92	5.53			1354-bg	92.71	-3.26			1647-bg	99.22	-2.41			1436-bg	95.48	1.11			1615-bg	98.54	0.99
	1446-bg	95.63	0.6			14xx-bg	>90	2.27			1450-bg	94.08	3.28								1717-bg	95.02	1.65			1525-bg	94.55	3.62			1356-bg	97.80	1.25			1649-bg	98.06	3.8			1650-bg	92.44	0.22			1615-1c	91.40	0.09
	1446-bg	90.42	-0.56								1451-bg	96.97	0.08								1452-bg	94.09	3.44			1525-bg	94.56	2.41			1610-bg	97.15	-0.08			1649-bg	94.09	2.32			1652-bg	94.54	1.15			1615-bg	96.01	0.96
	1446-bg	90.52	-1.23				Average	0.38			1451-bg	97.88	1.51		Apl1+Sla1	1639-bg	92.23	-1.16			1454-bg	96.3	4.04			1522-bg	93.08	1.69			1610-bg	95.06	-1.08			1651-bg	96.06	0.17			1652-bg	98.16	0.4			1454-bg	93.24	-1.8
	1448-bg	92.27	2.59				95%CI	1.40577			1451-bg	92.40	2.1			1639-bg	91.79	-3.45			1454-bg	96.04	2.3			1522-bg	92.33	3.78			1610-bg	98.02	-0.44			1651-bg	92.26	1.34			1653-bg	94.52	2.71			1454-bg	98.83	-0.78
	1448-bg	95.01	-0.86								1453-bg	95.17	1.1			1639-bg	92.65	-6.73			1456-bg	93.79	-0.19			1527-bg	92.9	4.73			1612-bg	91.91	0.58			1651-bg	98.77	2.1								1456-bg	97.4	-0.9
	1448-bg	97.83	-0.19								1453-up	94.21	0.51			1641-bg	91.82	-4.44			1456-bg	97.16	2.09			1527-bg	90.38	6.82			1612-bg	94.44	-1.8			1659-bg	98.54	3.64				Average	0.930769			1456-bg	97.53	-2.21
	1449-bg	92.24	1.76		GFP-Ede1+Clc1	1541-bg	99.55	-2.1			1456-bg	94.82	-1.23			1641-bg	91.46	-0.49			1456-bg	94.05	4.47								1612-bg	94.57	-0.54			1659-bg	97.99	0.98				95%CI	0.727785			1456-bg	92.67	0.88
	1449-bg	96.24	2.28			1541-bg	97.60	2.16			1456-bg	93.25	-0.4			1643-bg	94.69	-4.65									Average	4.52538			1614-bg	95.47	-1.37			1659-bg	99.34	2.25								1457-bg	97.62	-2.48
	1449-bg	96.89	3			1543-bg	97.79	-1.15			1458-bg	92.32	0.4			1643-bg	95.80	-0.99				Average	1.92579				95%CI	0.979726			1614-bg	95.89	-0.05			1249-bg	97.43	1
						1543-bg	99.20	0.29								1643-bg	93.11	-0.97				95%CI	1.03632								1614-bg	96.12	-0.53			1249-bg	91.62	4.67		GFP-Sla2+Clc1	1530-bg	93.93	-1.7				Average	-0.555
		Average	2.54			1543-bg	99.86	0.7				Average	0.862			1647-bg	96.91	-4.27																		1251-bg	91.38	1.46			1530-bg	99.34	0.1				95%CI	0.650532
		95%CI	0.841223			1548-bg	96.70	0.74				95%CI	0.872735			1647-bg	96.86	1.39							Yap1802+Chc1	1441-bg	99.33	-0.51				Average	-0.63125			1251-bg	97.36	5.15			1530-bg	99.06	0.56
						1548-bg	99.04	-0.27								1647-bg	97.90	-2.96		Yap1801+Chc1	1426-bg	98.17	3.06			1441-bg	96.73	0.81				95%CI	0.67054			1251-bg	91.68	5.74			1532-bg	93.37	-2.22
						1545-up	95.93	-1.47								1647-bg	94.09	7.85			1426-bg	95.91	2.87			1443-bg	99.43	-0.55								1251-bg	93.75	0.94			1532-bg	98.53	-1.07		Sla2+Lsb3	1357-bg	91.55	1.94
Syp1+Lsb3	1744-bg	97.21	-1.4													1648-bg	94.16	-2.26			1429-bg	95.16	1.38			1443-bg	98.99	0.79								1253-bg	97.05	1.64			1532-bg	99.71	-3.16			1357-bg	98.87	4.96
(weak colocalization)	1747-bg	97.75	-0.27				Average	-0.1375								1648-bg	97.50	1.85			1429-bg	96.41	-1.21			1445-bg	96.50	0.42		Ent1+Chc1	1242-bg	97.84	-0.73			1253-bg	98.93	4.19			1532-bg	97.80	-1.78			1357-bg	98.38	0.9
	1748-bg	98.85	-1.23				95%CI	1.08683								1607-bg	97.74	0.30			1429-bg	96.90	-0.98			1447-bg	97.71	-1.71			1242-bg	93.87	2.41			1253-bg	97.27	4.9			1532-bg	97.35	-0.87			1357-bg	98.17	0.67
	1748-bg	95.87	6.44													1609-bg	94.91	-2.33			1431-bg	97.17	-0.28			1447-bg	99.25	0.18			1242-bg	94.45	1.34								1536-bg	99.79	1.43			1357-bg	93.67	0.12
	1748-ps	96.52	6.28													1609-bg	94.19	-4.45			1431-bg	98.60	0.62			2058-bg	96.74	0.05			1242-bg	95.29	3.21				Average	2.45909			1536-bg	99.55	3.52			1359-bg	97.19	-0.76
	1750-bg	98.11	-3.11													1609-bg	97.92	2.24			1431-bg	97.50	-0.95			2058-bg	95.01	-1.07			1244-bg	96.02	1.45				95%CI	0.842868			1536-bg	99.53	-2.75			1359-bg	99.00	-0.33
	1750-bg	97.40	3.18													1610-bg	97.92	2.63			1434-bg	98.74	-1.74			2100-bg	99.75	0.74			1244-bg	98.71	1.92								1536-bg	99.95	-0.99			1359-bg	99.56	-1.25
	1750-bg	94.42	-2.59													1612-bg	95.57	-1.67			2050-bg	95.53	3.1			2100-bg	99.67	-0.4			1244-bg	94.22	-0.09								1536-bg	99.79	1.57			1408-bg	98.45	-2.39
																					2050-bg	96.58	4.14			2100-bg	100	0.61			1246-bg	93.82	3.27		Ent2+Pan1	1401-bg	92.21	-2.01			1536-bg	99.55	3.52			1409-bg	97.30	0.93
		Average	0.9125														Average	-1.02563			2051-bg	97.84	2.97			2102-bg	97.57	-1.81			1246-bg	94.42	1.93			1403-bg	97.14	-3.68			1536-bg	99.53	-2.75			1409-bg	98.13	-1.2
		95%CI	3.01804														95%CI	1.92727			2054-bg	95.66	1.99								1248-bg	97.94	4.15			1411-bg	93.36	-1.29			1536-bg	99.95	-1.99			1409-bg	94.00	-2.01
																											Average	-0.188462			1248-bg	97.09	-1.62			1411-bg	94.39	-1.5								1402-bg	98.12	-0.79
																						Average	1.15154				95%CI	0.552116			1248-bg	92.42	1.51			1413-bg	96.68	-0.57				Average	-0.53625			1402-bg	97.48	-1.76
Syp1+Chc1	1351-bg	96.49	-0.35												Apl1+Sla2	1700-bg	97.58	-1.38				95%CI	1.2163								1251-bg	97.27	3.84			1724-bg	94.35	0.13				95%CI	1.13415			1402-bg	99.09	-0.15
	1356-bg	96.25	-0.41													1701-bg	96.88	0.51													1251-bg	97.83	0.83			1724-bg	95.32	-1.63								1402-bg	96.16	-2.07
	1356-bg	96.05	-6.82													1701-bg	96.41	-2.33							Yap1802+Ent1	1654-bg	96.79	4.58			1251-bg	98.65	4.06			1726-bg	92.42	-1.65								2146-bg	94.12	1.78
	1358-bg	97.59	-3.77													1702-bg	92.75	-0.63		Yap1801+Clc1	1622-bg	98.34	0.51			1654-bg	94.45	1.42			1251-bg	97.69	3.23			1726-bg	99.79	0.53		GFP-Sla2+Sla1	1631-bg	99.00	0.13			2146-bg	95.43	0.32
	1358-bg	98.55	-0.33													1702-bg	96.70	-0.26			1622-bg	95.87	1.25			1654-bg	96.35	3.54			1253-bg	98.41	0.38			1728-bg	93.06	-1.13			1631-bg	98.67	1.2			2146-bg	91.54	-2.16
	1358-bg	98.44	-0.13													1704-bg	95.89	-1.37			1624-bg	99.98	3.11			1654-bg	97.01	2.25			1253-bg	96.63	2.1								1631-bg	98.31	-1.86			2147-bg	98.93	0.44
																1704-bg	91.08	1.22			1624-bg	99.47	1.12			1654-bg	93.33	0.22			1253-bg	98.65	4.78				Average	-1.28			1631-bg	97.13	-2.18			2147-bg	94.8	-0.1
		Average	-1.96833													1705-bg	95.44	2			1624-bg	100.00	2.69			1654-bg	90.48	0.42			1253-bg	93.65	2.4				95%CI	0.839393			1632-bg	96.75	-1.72			2149-bg	95.63	-0.73
		95%CI	2.63408													1705-bg	92.31	-0.55			1624-bg	99.95	-2.57			1657-bg	97.76	1.76			2109-bg	99.35	1.19								1632-bg	99.54	1.01			2149-bg	95.21	-0.57
																1109-bg	93.32	-0.92			1624-bg	96.29	2.52			1657-bg	95.87	2.72			2109-bg	94.53	0.8								1632-bg	99.69	1.08			2149-bg	90.37	0.77
																1111-bg	89.67	0.00			1802-bg	98.62	2.03			1700-bg	97.24	2.03			2109-bg	94.98	0.31		Ent2+Chc1	945-bg	99.32	0.78			1636-bg	95.60	1.66
Syp1+Clc1	1530-bg	98.44	0.9													1113-bg	95.13	0.30			1802-bg	95.66	1.77			1700-bg	95.43	0.52			2113-bg	96.63	2.09			945-bg	96.57	0.66			1636-bg	97.92	0.68				Average	-0.143333
	1532-bg	97.24	0.28													1114-bg	90.84	0.12			1802-bg	96.43	0.46			1702-bg	96.97	0.32			2113-bg	98.32	0.48			945-bg	98.16	0.54			1636-bg	97.45	-0.34				95%CI	0.688078
	1534-bg	98.58	-3.74													1114-bg	94.74	-4.55			1804-bg	96.68	-1.73			1702-bg	96.87	2.67			2113-bg	98.91	1.51			947-bg	98.09	0.84			1640-bg	97.23	2.1
	1534-bg	99.97	-1.89																		1804-bg	98.09	-0.12			1702-bg	97.61	3.1			2113-bg	92.07	0.34			947-bg	97.37	1.6			1640-bg	91.96	3.43
	1534-bg	98.71	-7.73														Average	-0.31			1804-bg	96.67	-0.31			1703-bg	97.33	2.67			2115-bg	97.79	3.88			949-cbk	99.26	2.14			1640-bg	95.25	4.88		Sla2+Bzz1	1500-bg	97.19	-1.91
	1534-bg	99.01	0.22														95%CI	1.04765			1804-bg	96.39	-4.16			1703-bg	97.22	2.13								951-bg	97.99	2.49			1640-bg	95.37	4.15			1500-bg	93.95	-1.24
	1536-bg	99.41	5.79																		1806-bg	97.43	-1.96			1705-bg	98.31	0.81				Average	1.82036			951-bg	98.87	1.17			1638-bg	99.30	0.79			1500-bg	94.06	-0.91
	1536-bg	98.15	-2.48																		1806-bg	98.18	3.67			1705-bg	98.58	1.95				95%CI	0.61407			951-bg	99.35	1.43			1638-bg	98.58	-0.52			1500-bg	95.68	-0.68
	1536-bg	99.60	-6.65												Apl1+Chc1	1708-bg	90.19	2.06			1401-bg	92.07	2.2			1705-bg	95.80	3.53								953-bg	98.18	0.68			1638-bg	94.78	1.54			1502-bg	94.82	1.39
																1708-bg	93.07	2.27			1403-bg	96.74	-1.29			1705-bg	92.73	3.63								2118-bg	97.74	3.96			2204-bg	97.45	-0.09			1502-bg	97.94	0.88
		Average	-1.7													1709-bg	95.66	6.66			1405-bg	96.46	0.89			1705-bg	99.77	4.75		Ent1+Clc1	1707-bg	97.03	-0.45			2118-bg	97.97	3.15			2204-bg	92.76	1.97			1502-bg	95.23	-0.01
		95%CI	2.99012													1709-bg	90.34	5.08			1405-bg	93.21	2.22			1705-bg	98.90	2.46			1707-bg	93.78	1.29			2119-bg	96.26	5.3			2205-bg	95.12	-1.65			1502-bg	95.83	-1.1
																1709-bg	91.07	-0.14			1407-bg	95.51	-1.79			1432-bg	91.21	0.87			1709-bg	94.36	-1.65			2123-bg	91.22	3.47			2205-bg	92.25	0.18			1502-bg	95.68	-1.67
																1711-bg	90.68	2.88								1432-bg	95.26	2.38			1709-bg	97.86	-0.9			2123-bg	99.9	1.91			2208-bg	98.65	1.33			1503-1c	95.35	-0.76
Syp1+Vrp1	1232-bg	96.83	-2.09													1711-bg	94.75	6.81				Average	0.500476			1433-bg	96.06	0.34			1710-bg	98.88	-0.28								2208-bg	91.39	-0.44			1503-bg	95.21	1.36
	1234-bg	91.92	4.92													1713-bg	95.05	2.54				95%CI	0.956418			1433-bg	93.57	1.17			1710-bg	90.01	-0.42				Average	2.008			2210-bg	93.23	-0.04			1503-bg	92.42	-1.72
	1236-bg	92.54	0.49													1716-bg	95.74	2.94								1433-bg	93.12	2			1712-bg	98.66	0.13				95%CI	0.785389			2210-bg	92.16	0.98			1503-bg	93.93	-1.82
	1236-bg	92.65	-1.1													1716-bg	92.50	4.37								1435-bg	94.74	0.03			1712-bg	96.18	-1.64
	1237-bg	93.56	-0.95													1717-bg	90.54	5.75		Yap1801+Lsb3	1729-bg	96.76	1.89			1435-bg	97.36	1.71			1712-bg	97.79	-1.07									Average	0.7308				Average	-0.63
	1237-bg	94.70	0.7													1614-bg	95.59	-1.11			1729-bg	98.88	0.14			1436-bg	95.31	-0.66			1712-bg	97.97	2.11		Ent2+Clc1	1716-bg	98.09	-0.32				95%CI	0.728929				95%CI	0.713306
	1239-bg	93.52	3.4													1614-bg	97.25	-0.15			1729-bg	99.48	-1.38			1436-bg	95.81	0.84			1713-bg	98.85	-1.08			1716-bg	96.72	-1.49
																1615-bg	96.88	1.07			1731-bg	97.30	1.43			1436-bg	98.92	2.07			1713-bg	98.52	-0.4			1718-bg	99.80	0.12
		Average	0.767143													1616-bg	99.44	-3.96			1731-bg	97.83	-2.25								1713-bg	95.64	-0.24			1718-bg	98.74	-3.6		GFP-Sla2+Ede1	1644-bg	92.95	-0.83		Sla2+Vrp1	1240-bg	93.14	-2.57
		95%CI	2.18264													1616-bg	95.16	-0.27			1731-bg	93.59	2.79				Average	1.87839			1547-bg	95.5	-0.46			1720-bg	96.80	3.12			1644-bg	95.93	0.96			1240-bg	93.15	-4.79
																1618-bg	96.97	5.52			1733-bg	96.30	-3.58				95%CI	0.491183			1547-bg	95.61	-1.93			1723-bg	96.42	-1.65			1646-bg	99.36	-0.39			1240-bg	94.55	-1.6
																1618-bg	91.19	4.53			1733-bg	94.35	-1.01								1547-bg	95.83	1.37			1724-bg	94.70	0.5			1646-bg	97.45	-1.16			1242-bg	90.00	0.93
																					1733-bg	98.63	-0.09								1548-bg	93.25	-0.92			1724-bg	96.43	-3.7			1648-bg	96.77	-0.7			1242-bg	91.58	1.5
																	Average	2.60278			1733-bg	99.83	1.52		Yap1802+Ent2	1748-bg	98.81	4.6			1548-bg	98.47	-1.24			1724-bg	93.41	1.81			1648-bg	96.68	-2.1			1242-bg	90.55	-1.26
																	95%CI	1.47079			1736-bg	98.24	-0.66			1748-bg	99.28	4.76			1550-bg	96.84	0.32			1724-bg	96.40	3.52			1648-bg	98.20	-0.62			1242-bg	92.04	-1.97
																					1736-bg	97.27	-4.53			1748-bg	95.38	1.22								1600-bg	95.78	-0.56			1650-bg	99.33	-2.44			1242-bg	90.41	0.65
																					1736-bg	97.44	0.82			1748-bg	90.18	3.27				Average	-0.392632			1603-bg	96.85	-1.83			1650-bg	99.35	1.42			1242-bg	91.15	-1.26
															Apl1+End3	437-bg	94.14	-6.44								1748-bg	97.21	2.76				95%CI	0.517023			1603-bg	94.42	-2.29			2157-bg	98.31	-1.19			1243-bg	98.05	-0.33
																437-bg	97.26	-1.69				Average	-0.377692			1749-bg	97.45	1.27								1604-bg	98.54	2.1			2157-bg	94.47	-1.38			1243-bg	96.69	-4.25
																440-bg	96.11	3.48				95%CI	1.30911			1749-bg	99.48	1.52								1604-bg	95.85	0.16			2158-bg	95.85	0.48			1243-bg	97.22	-1.78
																443-bg	94.03	3.17								1749-bg	98.27	0.69		Ent1+End3	1356-bg	92.00	-0.19								2159-bg	96.65	0.21			1246-bg	93.22	-0.01
																444-bg	97.54	-1.85								1751-bg	93.93	2.65			1356-bg	95.71	0.3				Average	-0.274								1246-bg	92.51	-0.76
																445-bg	91.66	-1.68		Yap1801+End3	1601-bg	99.11	-0.46			1751-bg	98.07	1.57			1356-bg	94.55	3.06				95%CI	1.23454				Average	-0.595385			1247-bg	97.10	-0.8
																445-bg	93.48	-5.63			1601-bg	99.30	-0.85			1751-bg	92.07	2.24			1356-ps	91.46	0.52									95%CI	0.683443			1247-bg	92.46	-1.43
																2109-bg	96.60	-0.42			1603-bg	96.18	0.08			1751-bg	98.64	3.56			1356-bg	92.25	1.14													1247-bg	91.85	-1.29
																2111-bg	99.06	0.33			1603-bg	98.03	1.46			1753-bg	97.79	0.81			1359-bg	95.53	2.57		Ent2+Sla2	1502-bg	93.33	-0.22								1650-bg	92.69	-0.96
																2112-bg	96.14	-3.62			1606-bg	96.61	1.52			1753-bg	99.34	2.83			1359-bg	96.83	0.65			1502-bg	94.58	-1.38		GFP-Sla2+Chc1	1311-bg	96.84	-1.81			1650-bg	91.54	-2.11
																2114-bg	96.86	0.69			1606-bg	99.15	1.48			1753-bg	97.06	4.28			1359-bg	94.60	2.72			1502-bg	94.50	0.44			1311-bg	95.36	1.17			1652-bg	95.63	0.09
																2114-bg	98.19	-1.57			1606-bg	97.90	0.4			1753-bg	97.80	4.07			1401-bg	96.00	-0.37			1502-bg	90.72	-1.12			1311-bg	95.07	0.57			1652-bg	97.85	0.45
																					1609-bg	97.13	-1.14			1753-bg	96.40	3.71			1401-bg	95.71	0.83			1502-bg	94.75	-1.21			1313-bg	96.64	0.01			1653-bg	97.62	-0.98
																	Average	-1.52			1609-bg	98.10	-0.88			1439-bg	91.86	-0.48			1401-bg	94.55	0.76			1504-bg	97.64	0.19			1313-bg	98.14	-0.68			1653-bg	91.69	0.8
																	95%CI	3.54708			1501-bg	95.3	-3.64			1439-bg	98.89	1.16			1401-bg	98.08	0.39			1504-bg	96.31	-0.15			1313-bg	94.95	-0.46
																					1501-bg	98.24	0.58			1439-bg	99.59	-1.96			1401-bg	95.62	-0.37			1507-bg	99.18	-0.21			1318-bg	94.78	5.97				Average	-1.03174
																					1502-bg	94.62	0.83			1440-bg	91.6	1.06			1403-bg	96.10	1.67			1507-bg	98.11	0.67			1318-bg	96.85	-0.95				95%CI	0.662717
															Apl1+Ent2	401-bg	93.28	-3.19			1502-bg	97.42	-0.83			1440-bg	93.59	-0.17			1403-bg	96.88	-1.02			1507-bg	99.55	-4.28			1318-bg	97.53	-0.25
																404-do	94.34	-3.54			1505-bg	93.68	-4.19			1440-bg	91.74	0.44			1403-bg	94.21	0.43			1507-bg	95.36	-0.52			1319-bg	99.00	1.16
																405-bg	94.66	1.15								1442-bg	98.34	1.16			1403-bg	94.63	1.14			1509-bg	99.44	-0.16			1319-bg	92.44	-1.06
																407-bg	99.28	-0.98				Average	-0.402857			1442-bg	96.29	2.5			1405-bg	95.60	0.05			1509-bg	97.62	3.06			1319-bg	94.69	-1.12
																407-bg	97.49	0.42				95%CI	1.01349			1443x-bg	93.16	-0.19			1405-bg	99.16	-1.86			1509-bg	96.60	0.18			1711-bg	95.12	0.15
																2119-bg	95.15	1.91													1405-bg	98.33	-0.32			1509-bg	93.55	1.99			1711-bg	98.51	-2.03
																2119-bg	99.05	-2.12									Average	1.89731			1405-bg	95.30	0.98			1509-bg	97.73	-1.96			1712-bg	98.12	-0.09
																2122-bg	98.81	-0.13		Yap1801+Las17	1722-bg	97.00	-3.5				95%CI	0.691655			1408-bg	96.38	1.72			1506-bg	94.10	-2.07			1712-bg	94.76	-0.66
																					1724-bg	99.65	4.34								1408-bg	96.03	2.3			1506-bg	97.03	-1.3			1714-bg	96.46	-0.44
																	Average	-0.705			1724-bg	99.47	-3.58								1408-bg	96.01	3.84			1701-bg	93.44	-1.14			1714-bg	99.84	-0.21
																	95%CI	2.38538			1724-bg	99.80	-3.17		Yap1802+Clc1	1315-bg	99.06	1.74								1703-bg	97.81	-0.36
																					1724-bg	97.33	-1.43			1315-bg	99.94	1.03				Average	0.8725			1703-bg	97.76	0.7				Average	-0.0405556
																					1724-bg	99.15	-1.37			1317-bg	97.47	-4.04				95%CI	0.56885			1706-bg	98.84	1.93				95%CI	0.859373
															Apl1+Syp1	1405-bg	93.77	-1.64			1727-bg	96.63	-0.99			1317-bg	97.54	-5.79								1706-bg	92.97	-1.83
																1403-bg	94.31	-5.03			1727-bg	98.60	0.85			1317-bg	98.86	-2.22								1707-bg	97.13	-0.18
																14x	90	2.49			1727-bg	98.77	0.98			1319-bg	98.81	-6.19								1707-bg	95.37	0.02		GFP-Sla2+Ent1	1457-bg	98.97	0
																14y	91.87	-3.47								1319-bg	98.82	-1.22													1457-bg	97.79	0.97
																						Average	-0.874444			1319-bg	99.67	2.56									Average	-0.3564			1457-bg	96.41	4.57
																	Average	-1.9125				95%CI	1.99065			1319-bg	98.90	-6.97									95%CI	0.613721			1459-bg	98.47	0.47
																	95%CI	5.1644								1320-bg	97.67	2													1459-bg	94.89	1.91
																										1320-bg	96.91	-2.63													1459-bg	93.72	0.78
																				Yap1801+Sla2	1550-bg	95.79	0.21			1322-bg	99.54	-2.95							Ent2+End3	1322-bg	99.59	1.85			1459-bg	93.71	1.11
															Apl1+Gts1	1213-bg	97.11	-2.14			1550-bg	97.05	-1.73			1322-bg	98.89	-1.07								1322-bg	98.63	-0.04			1459-bg	91.92	-0.19
																1213-bg	96.45	-2.11			1550-bg	92.56	0.42			1410-bg	91.4	-2.22								1322-bg	99.49	6.82			1501-up	98.16	-0.32
																1215-bg	96.22	-0.04			1550-bg	97.64	6.75			1410-bg	96.62	-1.26								1323-bg	96.53	1.43			1501-bg	97.19	-0.86
																1217-bg	95.85	1.2			1552-bg	96.58	1.76			1412-bg	98.31	3.54								1323-bg	98.35	2.25			1501-bg	97.58	-0.46
																1219-na	95.60	-5.98			1552-bg	98.43	1.76			1412-bg	96.63	-0.44								1323-bg	99.17	-0.75			1501-bg	97.59	1.09
																1224-bg	99.88	2.75			1554-bg	96.58	-0.6			1413-bg	91.77	-0.87								1323-bg	97.85	0.5			1504-bg	95.55	0.19
																1226-bg	99.13	-0.12			1554-bg	99.51	0.35			1413-bg	92.73	-0.11								1323-bg	96.74	1.82			1504-bg	90.61	1.25
																1220-bg	97.05	1.11			1556-bg	97.45	-0.61													1325-bg	98.97	0.41			1504-bg	97.31	-0.13
																1225-bg	98.78	-3.4			1556-bg	99.07	-2.24				Average	-1.42684								1325-bg	97.67	2.21			2213-bg	98.21	1.62
																					1558-ps	98.65	-0.83				95%CI	1.41844								1325-bg	99.48	1.06			2213-bg	97.39	-1.37
																	Average	-0.97			1558-bg	96.83	-1.13													1325-bg	99.26	2.53			2215-bg	98.33	0.66
																	95%CI	2.0721																		1330-bg	97.40	2.87			2216-bg	95.78	-1.5
																						Average	0.3425		Yap1802+Lsb3	1804-bg	98.21	-1.43								1330-bg	98.08	-0.74			2216-bg	98.49	0.36
																						95%CI	1.50113			1804-bg	99.62	0.14								1330-1c	94.42	1.1			2217-bg	97.33	2.89
															Apl1+Ede1	1425-bg	95.98	-4.25								1804-bg	98.88	1.55								1330-bg	99.14	2.32			2217-bg	99.61	3.49
																1425-bg	97.37	-2.34								1805-bg	99.45	1.82								1413-bg	95.26	1.04
																1427-bg	95.94	-0.32		Yap1801+Ede1	1713-bg	92.18	-5.11			1805-bg	96.12	0.11								1413-bg	95.14	5.85				Average	0.751364
																1429-bg	98.31	-1.14			1715-bg	91.62	-1.17			1805-bg	91.01	0.14								1413-bg	97.48	3.43				95%CI	0.662293
																1429-bg	94.98	2.56			1717-bg	93.44	-1.63			1805-bg	98.37	3.1								1413-bg	92.89	1.7
																1432-bg	96.89	-2.01			1717-bg	90.78	-0.3			1805-bg	99.39	-1.88								1415-bg	94.54	-0.61
																1432-bg	95.61	0.97			1424-bg	90.87	-2.02			1805-bg	98.84	-1.43								1415-bg	96.87	0.56		GFP-Sla2+Ent2	1507-bg	97.68	-2.04
																1434-bg	98.29	1.24			1426-bg	94.36	1.49			1806-bg	96.69	0.22								1415-bg	92.22	-0.75			1507-bg	97.94	-0.3
																1434-bg	92.75	1.83			1426-bg	93.69	-1.53			1806-bg	98.87	-0.37								1415-bg	92.96	2.68			1507-bg	90.26	-1.68
																1437-bg	94.19	-2.03			1427-bg	95.87	-3.2			1806-bg	97.54	-0.15								1418-bg	96.95	-1.39			1508-bg	98.34	1.8
																					1427-bg	95.16	-1.87			1806-bg	97.05	1.65								1418-bg	95.70	2.58			1508-bg	96.90	-1.43
																	Average	-0.549								1806-bg	93.46	2.99								1418-bg	98.79	-0.9			1508-bg	95.38	-0.35
																	95%CI	1.55394				Average	-1.70444													1421-bg	91.39	-3.1			1511-bg	94.86	-1.57
																						95%CI	1.39794				Average	0.461429								1421-bg	97.05	0.14			1511-bg	96.34	0.98
																											95%CI	0.904314								1050-bg	93.57	0.32			1511-bg	98.52	1.14
																																				1052-bg	97.88	1.73			2220-bg	98.04	-0.33
																				Yap1801+Pan1	1306-bg	96.98	-2.36													1052-bg	95.3	0.29			2220-bg	94.73	-0.53
																					1306-bg	94.56	-3.61		Yap1802+End3	1538-bg	97.09	-1.81								1052-bg	93.79	2.21			2222-bg	96.22	-0.28
																					1309-bg	92.61	-1.2			1538-bg	96.99	-0.55								1053-bg	98.46	2.38			2222-bg	93.74	-0.43
																					1315-bg	94.18	-4.32			1538-bg	98.80	1.4								1053-bg	92.51	-1.72			2223-bg	92.93	0.74
																					1254-bg	95.52	6.41			1538-bg	99.56	-0.32								1053-bg	93.5	0.72			2223-bg	96.87	-0.7
																					1303-bg	97.48	4.08			1538-bg	99.77	-2.05								1054-bg	98.43	2.97
																					1531-bg	94.05	1.2			1540-bg	99.22	-0.56								1054-bg	94.41	1.16				Average	-0.332
																					1533-bg	96.03	-0.28			1540-bg	90.69	0														95%CI	0.614595
																					1531-bg	92.04	-7.46			1545-bg	99.10	0.79									Average	1.2175
																										1545-bg	99.57	-0.23									95%CI	0.63006
																						Average	-0.837778			1545-bg	97.85	3.48												GFP-Sla2+Bzz1	1332-bg	93.29	0.52
																						95%CI	3.29825			1542-bgup	100.00	1.64													1332-bg	91.15	-0.42
																										1542-bg	100.00	-0.23							Ent2+Gts1	1229-bg	90.90	7.42			1332-bg	93.94	-2.16
																										1542-bg	100.00	-0.89								1230-bg	92.22	3.07			1334-bg	93.45	-0.96
																				Yap1801+Sla1	1459-bg	97.41	0.3			1542-bg	100.00	0.47								1230-bg	94.99	-0.49			1334-bg	94.56	-0.81
																					1502-bg	96.49	5.21			1413-bg	96.67	0.22								1231-bg	97.49	2.66			1337-bg	96.41	-0.31
																					1502-bg	93.10	9.65			1415-bg	95.64	0.02								1231-bg	96.03	6.25			1337-bg	93.22	-0.99
																					1504-bg	97.97	5.75			1416-bg	98.95	0.17								1233-bg	95.54	4.03			1339-bg	96.87	0.71
																					1504-bg	95.66	0.7			1416-bg	96.52	0.76								1233-bg	97.04	3.84			1339-bg	94.98	-1.28
																					1657-bg	95.53	4.77			1418-bg	90.04	0.05								1233-bg	97.28	2.13			1339-bg	91.93	-0.57
																					1659-bg	99.16	-0.41			1418-bg	98.71	1.8								1234-bg	89.97	4.86
																					1702-bg	98.47	1.84													1234-bg	95.57	4.63				Average	-0.627
																					1702-bg	98.26	9.09				Average	0.208								1236-bg	99.40	3.7				95%CI	0.598625
																					1423-bg	95.35	4.33				95%CI	0.585461								1236-bg	94.82	4.34
																					1423-bg	98.05	5.08													1826-bg	97.1	1.34
																					1426-bg	95.59	3.27													1826-bg	96.28	0.56		GFP-Sla2+Vrp1	1308-bg	90.16	0.63
																					1429-bg	93.07	5.78		Yap1802+Las17	1755-bg	96.58	-0.09								1826-bg	98.59	4.79			1309-bg	96.09	-1.04
																					1429-bg	98.78	2.45			1756-bg	96.04	-1.37								1828-bg	91.86	1.95			1309-bg	92.86	0.35
																										1756-bg	93.88	0.71								1828-bg	94.96	5.23			1309-bg	90.05	2.88
																						Average	4.12929			1756-bg	98.89	-1.5								1828-bg	97.31	4.12			1311-bg	92.29	0.14
																						95%CI	1.74534			1756-bg	97.86	-1.61								1829-bg	98.62	1.83			1311-bg	92.46	-3.06
																										1756-bg	97.28	-1.8								1829-bg	93.27	1.17			1311-bg	92.98	4.57
																										1800-bg	100.00	-1.89													1313-bg	92.94	-1.99
																				Yap1801+Syp1	1547-bg	94.36	0.22			1800-bg	100.00	2.37									Average	2.62375			1313-bg	91.84	-0.41
																					1547-bg	95.13	0.32			1800-bg	100.00	-0.95									95%CI	0.926905			1314-bg	92.10	-0.81
																					1545-bg	92.92	-0.53			1800-bg	100.00	-3.35													1314-bg	91.06	-0.25
																					1545-bg	98.47	2.19			1800-bg	100.00	-2.2													1702-bg	98.98	-0.94
																					1538-bg	92.92	2.07			1801-bg	100.00	-0.97							Ent2+Lsb3	1306-bg	97.25	-0.26			1702-bg	99.56	-1.08
																					1534-bg	91.67	-0.73			1801-bg	100.00	0.95								1306-bg	97.44	-3.33			1705-bg	91.43	-1.02
																					1540-bg	93.58	2.64													1306-bg	99.46	-0.48			1705-bg	94.13	-1.53
																					1540-ps	93.43	-1.19				Average	-0.9								1306-bg	94.74	-3.42			1705-bg	94.25	-0.35
																											95%CI	0.922062								1306-bg	96.70	2.25
																						Average	0.62375													1308-bg	97.85	-2.26				Average	-0.244375
																						95%CI	1.23675													1308-bg	98.28	-0.24				95%CI	0.969054
																									Yap1802+Ede1	1403-bg	95.23	0.34								1309-1c	97.62	0.29
																										1403-bg	92.42	0.55								1309-bg	98.52	-2.83
																				Yap1801+Gts1	133-bg	96.89	2.91			1407-bg	90.71	-0.64								1315-bg	99.07	-0.15		GFP-Sla2+Gts1	118-bg-bg	98.67	4.83
																					133-bg	96.05	-0.35			1407-bg	90.12	-1.34								1315-bg	99.31	3.6			118-bg-bg	91.77	3.71
																					133-bg	96.79	6.19			1410-bg	96.30	0.18								1315-bg	95.71	2.55			122-bg	98.99	1.74
																					133-bg	90.81	0.23			1411-bg	93.28	0.38								1318-bg	97.28	-0.21			122-bg	98.29	7.25
																					134-bg	97.91	3.19			1411-bg	90.05	-1.47								1318-bg	97.80	1.02			125-bg	95.40	2.05
																					134-bg	97.39	2.25			1440-bg	90.31	-0.93								1318-bg	96.84	-2.05			125-bg	97.40	1.7
																					134-bg	94.55	2.94			1440-bg	91.63	-1.2													128-bg	95.33	2.12
																					136-bg	96.49	-0.4			1441-bg	95.73	-2.92									Average	0.2775			128-bg	95.59	2.94
																					136-bg	95.51	3.1			1441-bg	99.18	-0.42									95%CI	1.79443			131-bg	95.71	5.16
																					136-bg	94.55	4.28			1443-bg	94.17	-0.84													131-bg	95.67	0.55
																					136-bg	97.12	-1.22			1443-bg	98.01	-0.67
																					138-bg	98.28	-0.95																			Average	3.205
																					138-bg	94.70	3.8				Average	-0.690769														95%CI	1.45283
																					139-bg	97.45	0.78				95%CI	0.576462
																					139-bg	97.46	0.97
																					139-bg	95.41	0.25																	GFP-Sla2+Pan1	135f-bg	96.23	-0.63
																					140-bg	97.30	1.8		Yap1802+Syp1	1604-bg	95.80	1.3													135f-bg	93.62	-2.62
																					140-bg	97.19	0.81			1602-bg	94.74	-0.89													1401-bg	96.00	-0.37
																					140-bg	96.67	-1.41			1602-bg	93.74	-0.22													1401-bg	95.05	0.69
																					2141-bg	99.44	1.67			1600-bg	90.91	-0.13													1401-bg	94.62	-0.37
																					2141-bg	95.92	-0.17			1554-bg	93.33	0.61													1403-bg	93.11	-1.59
																					2141-bg	97.19	-0.38			1554-ps	97.75	0.08													1403-ps	96.99	-1.11
																					2142-bg	94.61	-1.5			1553-bg	96.28	-0.32													1406-bg	92.66	-1.23
																					2142-bg	91.98	1.95			1551-bg	92.91	-0.07													1406-bg	95.65	0.27
																					2144-bg	93.6	0.3																		1243-bg	95.76	-0.97
																					2145-bg	94	-1.94				Average	0.045													1243-bg	96.43	1.38
																											95%CI	0.548853													1245-bg	92.9	-2.25
																						Average	1.11923																		1245-bg	92.63	-2.42
																						95%CI	0.822054																		1247-bg	96.76	-1.69
																									Yap1802+Gts1	143-bg	96.45	2.4													1247-bg	97.39	-2.74
																										143-bg	95.20	0.88													1247-bg	91.37	-1.49
																										143-bg	95.87	0.08
																										143-bg	93.84	2.15														Average	-1.07125
																										145-bg	88.56	2.43														95%CI	0.635634
																										145-bg	96.28	3.63
																										145-bg	93.66	4.67
																										146-bg	97.11	1.87
																										146-bg	98.56	-0.12
																										147-bg	94.23	3.6
																										147-1c	93.57	0.05
																										1820-bg	95.62	0.95
																										1820-bg	92.01	1.63
																										1820-bg	92.56	0.3
																										1822-bg	99.12	2.8
																										1824-bg	96.08	3.98
																											Average	1.95625
																											95%CI	0.809612
[truncated: 44 more columns]

## Sheet: FRET controls
Protein Fusion	Image No.	Bleach%	FRET%
Sla2-GFP-RFP	162630.tif-bg	94.61	14.61
	162630.tif-bg	91.30	14.03
	163850-bg	89.97	14.57
	163850-bg	95.27	15.83
	165114-bg	96.19	14.21
	165114-bg	98.89	16.87
	165114-bg	91.34	12.57
	170044-bg	94.08	13.92
	170044-bg	92.93	19.25
		Average	15.0956
		95%CI	1.51652
Sla1-GFP-RFP	165900-bg	97.31	17.18
	170838-bg	96.59	18.37
	171308-bg	97.50	23.16
	171537-bg	94.74	18.76
	171838-bg	95.83	19.58
	172215-bg	96.64	17.43
	172215-bg	95.59	19.37
	172737-bg	95.39	17.83
	172737-bg	98.48	17.57
		Average	18.8056
		95%CI	1.41433
