# Supplementary material for: The protein architecture of the endocytic coat analyzed by FRET microscopy
Source: Mol Syst Biol. 2020 May 13;16(5):e9009. doi: 10.15252/msb.20199009 (PMC7218409; doi:10.15252/msb.20199009)
Supplement: Supplementary file 8 — Source Data for Figure 3 [file MSB-16-e9009-s007.xlsx]

## Sheet: Figure 3B data
Source data for Figure 3B - FRET proximities between clathrin subunits and Sla2 and Pan1 shortened and full-length proteins.
Measured FRET efficiencies (FRET%) of all endocytic sites of individual yeast cells are shown together with mean FRET% and 95% confidence intervals (95% CI). The completeness of mCherry acceptor photobleaching is shown as Bleach%. Black lines separate individual replicates. Comparisons of subsequent dataset pairs were made by two-tailed Welch's form of t-test for unpaired datasets of uneven varia…
FRET-positive protein pairs are highlighted in yellow.
Proten Pair (GFP+mCherry)	Image No.	Bleach%	FRET%			Proten Pair (GFP+mCherry)	Image No.	Bleach%	FRET%			Proten Pair (GFP+mCherry)	Image No.	Bleach%	FRET%			Proten Pair (GFP+mCherry)	Image No.	Bleach%	FRET%
Pan1+Clc1	1626-bg	98.74	0.19			GFP-Pan1+Chc1	1316-bg	93.86	2.45			Sla2+Clc1	1725-bg	98.30	0.07			Sla2+Pan1	1705-bg	96.91	1.16
	1628-bg	94.40	-0.43				1316-bg	96.67	3.94				1727-bg	98.64	-0.1				1705-bg	94.24	-0.19
	1631-bg	98.98	0.4				1314-bg	97.17	3.26				1727-bg	92.20	-1.43				1705-bg	90.63	-0.25
	1631-bg	96.81	0.09				1314-bg	96.03	2.41				1730-bg	99.42	1.92				1657-bg	93.88	-0.53
	1633-bg	94.16	-0.26				1313-bg	94.39	1.47				1731-bg	97.90	0.74				1657-bg	95.00	-1.89
	1633-bg	99.40	0.92				1311-bg	92	3.93				1731-bg	99.03	0.25				1657-bg	93.87	-0.45
	1633-bg	99.16	-0.13				1311-bg	97.69	4.7				1450-bg	98.94	-0.31				1656-bg	97.44	0.65
	1655-ps	96.23	-1.63				1311-bg	97	4.63				1452-bg	98.90	-0.19				1656-bg	97.93	-0.06
	1655-bg	96.60	1.49				1310-bg	94.66	0.86				1456-bg	98.54	1.28				1656-bg	95.16	-0.16
	1657-bg	98.15	-1.79				1310-bg	97.2	4.89				1458-bg	97.43	-0.19				1706-bg	92.03	1.45
	1657-bg	97.85	0.57				1310-bg	91.27	2.14				1510	90.18	1.45				1706-bg	95.09	-0.41
	1657-bg	97.38	1.62				1308-bg	97.62	4.32				1511	91.20	-0.13				1706-bg	92.47	0.58
	1623-bg	98.67	-2.55				1304-bg	95.54	2.46				1511	93.42	1.8				1708-bg	93.52	-0.7
	1035	92.7	-0.13				1304-bg	90.75	2.82				1513-bg	98.96	1.21				1708-bg	97.26	-2.71
	1035	95.81	-0.47				1300-bg	92.38	1.72				1428-bg	90.76	0.73				1708-bg	97.46	-1.15
	1035	90.3	-0.05				1300-bg	92.56	2.56				1428-bg	94.63	-0.31				1756-bg	97.92	1.24
	1037-bg	92.78	-0.66				1702-bg	98.35	-2.3				1430-ps	97.78	-0.72				1756-bg	98.38	1.74
	1037-bg	94.63	0.11				1704-bg	95.89	0.77				1432-bg	93.45	1.41				1756-bg	97.71	0.94
	1038-bg	94.41	0.04				1706-bg	94.93	2.75				1432-bg	98.41	1.06				1759-bg	93.09	2.03
							1707-bg	93.37	0.63				1434-bg	98.52	0.2				1801-bg	96.32	0.87
		Average	-0.140526				1707-bg	94.95	0.78										1801-bg	94.39	0.19
		95%CI	0.497367				1709-bg	95.25	0.81					Average	0.437				1803-bg	95.81	0.99
														95%CI	0.422255				1803-bg	93.19	1.03
								Average	2.36364
Pan1-1050+Clc1	1635-bg	99.14	2.95					95%CI	0.766129											Average	0.19
	1635-bg	94.10	0.79									Sla2dTHATCH+Clc1	1722-bg	99.38	2.1					95%CI	0.498947
	1635-bg	99.64	0.91										1722-bg	94.37	1.9
	1638-bg	94.50	-1.78			GFP-Pan1-402+Chc1	1320-bg	97.44	4.06				1722-bg	98.36	1.09
	1638-bg	99.78	1.86				1320-bg	97.36	1.64				1733-bg	94.39	1.88			Sla2+Pan1-1050	1644-bg	93.08	7.11
	1638-bg	96.32	-0.02				1321-bg	95.2	1.47				1733-bg	94.69	0.43				1644-bg	94.30	7.38
	1638-bg	96.63	-2.59				1323-bg	95.99	-0.3				1733-bg	98.66	0.98				1644-bg	95.79	7.66
	1638-bg	93.69	1.67				1323-bg	94.77	4.58				1733-bg	96.18	0.95				1647-bg	96.65	8.76
	1640-bg	100.00	2.31				1324-bg	94.92	4.69				1734-bg	98.19	2.03				1647-bg	96.39	10.86
	1640-bg	99.46	3.32				1324-bg	90.36	4				1734-bg	96.15	3.69				1647-bg	90.62	7.08
	1640-bg	98.31	4.29				1324-bg	94.5	2.98				1734-bg	95.42	3.68				1647-bg	94.90	9.22
	1643-bg	95.92	1.04				1324-bg	90.01	5.04				1734-bg	93.48	1.77				1649-bg	94.01	6
	1643-bg	99.25	0.97				1326-bg	90.88	1.31				1501-bg	99.09	1.25				1649-bg	93.79	6.31
	1643-bg	99.68	1.38				1326-bg	91.79	0.53				1501-bg	96.52	0.97				1651-bg	96.47	7.8
	1644-bg	98.54	1.63				1328-bg	92.49	3.63				1503-bg	98.91	1.18				1651-bg	97.42	10.26
	1644-bg	97.75	1.07				1328-bg	96.98	3.95				1503-bg	96.34	0.57				1651-bg	99.09	10.99
	1646-bg	97.83	3.21				1328-bg	95.3	3.13				1506-bg	96.60	1.95				1652-bg	97.71	9.11
	1646-bg	98.20	2.22				1330-bg	96.02	2.45				1506-bg	99.93	1.71				1652-bg	95.33	8.52
	1646-bg	99.61	2.81				1330-bg	95.68	3.2				1507-bg	95.18	0.05				1652-bg	92.47	10.54
	1646-bg	97.36	1.2				1331-bg	94.6	2.81				1507-bg	98.48	1.94				1056-bg	97.04	10.44
	1646-bg	99.24	0.82				1331-bg	95.92	1.28				1507-bg	98.81	1.85				1056-bg	97.18	12.29
							1331-bg	93.17	1.42				1509-ps	96.35	0.25				1056-bg	94.56	8.42
		Average	1.43143	t-test			1333-bg	92.61	3.02				1509-bg	97.68	-1.05				1058-bg	96.43	9.06
		95%CI	0.726771	0.000681991			1333-bg	96.96	3.33				1509-bg	98.89	1.22				1058-bg	96.32	9.77
																			1058-bg	94.3	8.26
								Average	2.77238	t-test				Average	1.40826	t-test			1059-bg	90	9.63
Pan1+Chc1	1801-bg	98.23	-0.55					95%CI	0.658434	0.404453				95%CI	0.455207	0.00225852			1059-bg	91.92	11.33
	1801-bg	97.19	-0.97
	1800-bg	97.94	-0.35																	Average	8.9913	t-test
	1800-bg	98.76	-0.55			GFP-Pan1+Clc1	1513-bg	95.71	-0.91			Sla2+Chc1	1729-bg	97.87	-0.94					95%CI	0.721741	9.30196e-23
	1759-bg	98.59	-0.81				1516-bg	94.72	1.93				1729-bg	98.32	0.11
	1759-bg	93.51	1.04				1537-bg	97.37	1.07				1725-bg	99.74	0.03
	1759-bg	97.18	1.37				1537-bg	97.11	0.2				1725-bg	99.74	0.23			Sla2+Pan1-1303	1031-bg	97.39	5.51
	1754-bg	98.80	-0.21				1537-bg	96.76	0.03				1724-bg	95.93	0.68				1031-bg	97.16	5.24
	1754-bg	96.01	-0.08				1539-bg	93.2	-0.31				1724-bg	98.07	0.6				1031-bg	92.41	5.16
	1754-bg	98.09	-0.24				1539-bg	91.97	1.85				1722-bg	96.42	1.18				1028-bg	98.19	5.82
	1754-bg	99.37	-0.6				1540-bg	91.81	1.33				1722-bg	97.56	-0.25				1028-bg	95.40	3.82
	1753-ps	96.84	0.99				1540-bg	97.93	1.36				1722-bg	98.35	0.93				1025-bg	95.37	5.79
	1753-bg	99.40	1.84				1540-bg	96.67	-0.47				1722-bg	99.29	1.25				1025-bg	95.62	5.5
	1711-bg	96.21	1.6				1541-bg	91.65	1.6				1722-bg	96.50	-0.17				1025-bg	98.78	4.54
	1713-bg	94.45	0.35				1041-bg	98.05	0.9				1719-bg	99.52	0.32				1023-hr	97.42	5.66
	1715-bg	91.99	-0.37				1043-bg	93.74	1.59				1719-bg	98.69	0.87				1023-bg	96.99	5.31
	1716-bg	95.34	-1.83				1043-bg	98.28	0.84				1826-bg	98.22	-0.54				1023-bg	97.14	3.94
	1716-bg	96.6	-0.59				1047-bg	97.71	-0.63				1828-bg	99.18	-3.02				1020-bg	96.18	2.57
							1047-bg	91.86	-0.99				1829-bg	98.89	-1.01				1020-bg	92.75	4.97
		Average	0.00222222				1048-bg	94.76	-0.89				1829-bg	98.78	0.71				1020-bg	98.02	3.9
		95%CI	0.491893				1048-bg	94.12	-0.51				1829-bg	98.89	2.34				1016-bg	95.82	3.98
													1830.ps	90.83	1.57
								Average	0.443889				1830	95.1	-0.13					Average	4.78067	t-test
Pan1-1050+Chc1	1751-ps	97.42	0.95					95%CI	0.519927				1832-bg	93.23	-3.41					95%CI	0.525023	4.32398e-15
	1751-bg	97.84	1.42
	1749-bg	98.79	1.62											Average	0.0642857
	1749-bg	98.73	2.38			GFP-Pan1-402+Clc1	1518-bg	96.11	4.43					95%CI	0.618942
	1749-bg	97.70	1.09				1518-bg	93.84	4.24
	1749-bg	96.84	0.93				1520-bg	94.8	0.71
	1748-bg	98.76	1.25				1520-bg	95.66	1.1			Sla2dTHATCH+Chc1	1740-bg	99.11	0.53
	1748-bg	98.25	1.24				1520-bg	93.92	1.52				1740-bg	96.77	-0.04
	1748-bg	98.52	1.09				1522-bg	92.39	1.25				1738-bg	98.86	1.74
	1748-bg	98.72	1.36				1522-bg	97.78	3.34				1738-bg	95.70	2.18
	1748-bg	96.01	0.85				1523-bg	94.34	0.42				1738-bg	95.82	-0.17
	1745-bg	99.66	0.81				1523-bg	96.59	3.83				1734-bg	95.92	2.38
	1745-bg	97.88	1.77				1525-bg	97.55	3.3				1733-bg	98.76	-0.68
	1745-bg	95.22	0.95				1525-bg	91.63	-0.1				1731-bg	98.67	2.04
	1743	94.27	1.56				1529-bg	96.29	0.09				1731-bg	97.90	-0.55
	1743	94.75	1.5
	1742-bg	97.08	-0.7					Average	2.01083	t-test				Average	0.825556	t-test
								95%CI	1.07651	0.0110091				95%CI	0.962694	0.156108
		Average	1.18059	t-test
		95%CI	0.322415	0.000212038

## Sheet: Figure 3C data
Source data for Figure 3C - FRET proximities between Gts1, Sla2, and Pan1 proteins.
Measured FRET efficiencies (FRET%) of all endocytic sites of individual yeast cells are shown together with mean FRET% and 95% confidence interval (95% CI). The completeness of mScarlet-I (mSc) acceptor photobleaching is shown as Bleach%. Black lines separate individual replicates. Comparisons of subsequent dataset pairs were made by two-tailed Welch's form of t-test for unpaired datasets of unev…
FRET-positive protein pairs are highlighted in yellow.
Proten Pair (mNG+mScarlet-I)	Image No.	Bleach%	FRET%			Proten Pair (mNG+mScarlet-I)	Image No.	Bleach%	FRET%
mNG-Sla2+Gts1-mSc	1206-bg	93.68	0.34			mNG-Pan1+mSc-Sla2	1612-bg	97.29	4.46
	1209-bg	94.75	-2.04				1612-bg	93.95	3.71
	1209-bg	96.47	-3.01				1612-bg	94.83	5.13
	1209-bg	95.46	-1.79				1612-bg	91.94	5.2
	1210-bg	94.43	1.89				1612-bg	92.82	4.1
	1210-bg	91.08	0.41				1612-bg	96.43	6.59
	1210-bg	96.45	1.49				1612-bg	94.55	3.09
	1210-bg	92.96	3.49				1612-bg	95.5	4.49
	1211-bg	96.13	4.82				1612-bg	96.72	6.43
	1211-bg	97.87	8.62				1602-bg	93.84	3.84
	1211-bg	94.38	1.3				1602-bg	96.15	4.23
	1212-bg	94.94	1.69				1602-bg	97.36	5.2
	1212-bg	93.75	0.46				1602-bg	95.2	4.39
	2045-bg	97.97	4.85				1602-bg	98.29	5.19
	2045-bg	99.4	6.1				1558-bg	96.85	4.59
	2045-bg	93.91	7.58				1558-bg	98.22	8.34
	2048-bg	91.6	4.7				1557-bg	97.69	3.42
	2048-bg	98.87	5				1557-bg	98.58	3.66
	2048-bg	97.65	4.17				1557-bg	94.53	4.88
	2050-ps	96.3	5.8				1557-bg	98.01	4.63
							1557-bg	94	3.03
		Average	2.7935				1555-bg	97.68	3.33
		95%CI	1.50782				1555-bg	97.21	3.81
								Average	4.59739
mNG-Sla2+mSc-Gts1	1214-bg	95.08	2.01					95%CI	0.523243
	1216-bg	90.09	1.24
	1217-bg	96.25	13.98
	1217-bg	95.48	11.38			mNG-Sla2+mSc-Pan1	1552-bg	99.88	3.11
	1217-bg	94.97	9.17				1552-bg	98.71	5.8
	1217-bg	95.25	11.63				1552-bg	97.62	5.03
	1217-bg	98.05	4.74				1550-bg	96.85	2.43
	1219-bg	96.68	2.89				1550-bg	96.32	3.35
	1220-bg	97.48	2.51				1550-bg	91.65	5.13
	1220-bg	98.1	1.69				1550-bg	95.58	4.68
	1220-bg	96.5	2.49				1546-bg	93.5	6.52
	1220-ps	96.02	5.9				1546-bg	97.3	8.74
	1220-bg	96.5	6.24				1546-bg	96.53	6.06
	1222-bg	93.74	9.96				1543-bg	96.09	6.86
	1222-bg	96.45	4.97				1543-bg	96.55	4.42
	2125-bg	99.28	7.03				1534i-bg	91.13	5.73
	2125-bg	98.35	6.4				1537-bg	92.29	4.52
	2127-bg	97.68	7.24				1537-bg	94.13	7.42
	2127-bg	98.61	8.81				1537-bg	92.87	5.35
	2129-bg	98.94	8.1
	2129-bg	99.44	9.28					Average	5.32187
	2129-bg	95.12	12					95%CI	0.841923
	2129-bg	94.53	6.1
		Average	6.77217	t-test
		95%CI	1.576	0.000472323
mNG-Pan1+Gts1-mSc	6-bg	99.13	4.82
	8-bg	95.51	0.82
	9-bg	94.7	2.44
	9-bg	92.59	0.55
	9-bg	95.4	2.82
	10-bg	97.47	4.89
	10-bg	96.82	4.42
	ps2-bg	93.8	6.7
	2-bg	90.74	5.73
	3-bg	95.8	3.8
		Average	3.699
		95%CI	1.44846
mNG-Pan1+mSc-Gts1	102-bg	98.35	3.24
	102-bg	96.52	6.36
	102-bg	97.8	6.61
	103-bg	96.9	2.38
	103-bg	97.69	3.41
	103-bg	97.32	1.57
	105-bg	95.7	2.83
	105-bg	91.02	2.8
	105-bg	99.34	5.5
	106-bg	94.32	0.19
	106-bg	92.48	1.63
	106-bg	91.57	3.59
	112-ps	95.17	0.37
	112-bg	96.81	4.06
		Average	3.18143	t-test
		95%CI	1.14357	0.540588
