# Supplementary material for: The protein architecture of the endocytic coat analyzed by FRET microscopy
Source: Mol Syst Biol. 2020 May 13;16(5):e9009. doi: 10.15252/msb.20199009 (PMC7218409; doi:10.15252/msb.20199009)
Supplement: Supplementary file 9 — Source Data for Figure 4 [file MSB-16-e9009-s008.xlsx]

## Sheet: Figure 4 data
Source data for Figure 4 - Rearrangements of endocytic coat proteins during membrane invagination.
Measured FRET efficiencies (FRET%) of individual endocytic patches containing indicated mTurquoise2 (mTq2) and mNeonGreen (mNG)-tagged protein pairs sorted according to presence/absence of Abp1 marker are shown. The completeness of mNG acceptor photobleaching is also indicated (Bleach%). Comparisons of respective dataset pairs were made by two-tailed Welch's form of t-test for unpaired datasets o…
				Dataset 1									Dataset 2
	Ent1-mTq2+Sla1-mNG patches w/o Abp1				Ent1-mTq2+Sla1-mNG patches with Abp1					Ent1-mTq2+Sla1-mNG patches w/o Abp1				Ent1-mTq2+Sla1-mNG patches with Abp1						Ent1-mTq2+Sla2-mNG patches w/o Abp1				Ent1-mTq2+Sla2-mNG patches with Abp1						Pan1(1303)-mTq2+Sla2-mNG patches w/o Abp1				Pan1(1303)-mTq2+Sla2-mNG patches with Abp1
Patch No.	Image No.	Bleach%	FRET%		Image No.	Bleach%	FRET%	t-test		Image No.	Bleach%	FRET%		Image No.	Bleach%	FRET%	t-test			Image No.	Bleach%	FRET%		Image No.	Bleach%	FRET%	t-test			Image No.	Bleach%	FRET%		Image No.	Bleach%	FRET%	t-test
1	014-bg	95.25	6.89		014-bg	95,30	3.81	0.0281144		024-bg	93.74	11.76		024-bg	88.92	9.03	0.0373484			1716-bg	94.99	1.3		1716-bg	95.72	1.24	1.40769e-14			014-bg	98.23	5.76		014-bg	99.49	6.61	0.615878
2	014-bg	96.55	7.23		014-bg	95.76	6.91			024-bg	97.07	10.71		024-bg	96.47	8.39				1716-bg	95.59	3.5		1716-bg	95.39	5.82				014-bg	99.16	7.42		014-bg	98.17	9.44
3	014-bg	97.94	13.7		014-bg	96.51	12.07			024-bg	98.25	10.59		024-bg	98.05	8.61				1716-bg	92.47	-2.2		1716-bg	96.07	10.53				014-bg	93.75	10.9		014-bg	97.64	5.99
4	014-bg	96.62	8.27		014-bg	98.13	9.18			024-bg	98.23	6.74		024-bg	89.27	10.2				1716-bg	90.48	0.19		1716-bg	95.98	7.52				014-bg	96.50	4.11		014-bg	96.72	8.91
5	014-bg	96.37	8.88		014-bg	97.66	13.39			024-bg	97.25	11.88		024-bg	96.76	9.58				1716-bg	89.92	-6.39		1716-bg	97.42	8.66				014-bg	96.43	8.57		014-bg	97.46	4.85
6	014-bg	98.14	7.93		014-bg	96.81	5.07			024-bg	97.41	3.32		024-bg	87.25	9.27				1716-bg	94.70	-4.82		1716-bg	94.80	6.04				014-bg	99.88	7.8		014-bg	90.41	5.84
7	014-bg	99.64	10.21		014-bg	94.59	9.27			024-bg	94.12	6.78		024-bg	93.95	11.96				1716-bg	92.84	4.41		1716-bg	94.82	4.65				014-bg	99.81	3.14		014-bg	99.49	6.61
8	014-bg	98.18	12.13		014-bg	98.45	10.08			024-bg	92.99	7.69		024-bg	96.86	5.8				1716-bg	91.38	5.24		1716-bg	94.56	10.17				014-bg	99.77	4.05		014-bg	98.51	9
9	014-bg	99.02	8		014-bg	97.32	4.63			024-bg	92.27	2.75		024-bg	97.22	4.3				1716-bg	96.05	-7.61		1716-bg	93.78	2.71				014-bg	97.72	-2.57		014-bg	95.84	2.11
10	014-bg	92.44	6.75		014-bg	98.14	7.93			024-bg	98.48	3.28		024-bg	92.43	9.35				1716-bg	87.88	2.49		1716-bg	92.53	6.86				014-bg	97.96	4.98		014-bg	92.81	4.32
11	014-bg	94.79	3.07		014-bg	98.62	10.62			024-bg	98.05	-0.6		024-bg	92.49	8.83				1716-bg	86.07	0.06		1716-bg	91.65	5.92				014-bg	97.95	3.44		013-bg	95.95	9.07
12	014-bg	91.82	8.26		014-bg	94.91	15.99			024-bg	98.96	17.14		024-bg	97.86	9.2				1716-bg	92.47	-2.2		1716-bg	95.83	7.98				014-bg	97.16	5.77		013-bg	97.53	8.36
13	014-bg	95.25	6.89		014-bg	91.42	9.57			024-bg	98.80	8.25		023-bg	98.89	16.21				1716-bg	86.67	5.01		1716-bg	91.59	0.12				014-bg	97.27	7.93		013-bg	99.18	6.07
14	013-bg	96.99	13.4		014-bg	83.26	17.04			024-bg	93.83	12.68		023-bg	98.74	9.63				1716-bg	96.36	7.03		1716-bg	94.25	9.13				014-bg	97.62	5.81		013-bg	98.67	-0.51
15	013-bg	99.19	14.24		013-bg	96.15	9.74			024-bg	91.58	12.7		023-bg	97.84	2.71				1715-bg	90.87	3.35		1716-bg	92.35	4.13				014-bg	90.27	5.42		013-bg	93.34	11.57
16	013-bg	99.29	10.91		013-bg	94.25	10.09			024-bg	91.11	5.37		023-bg	89.2	6.61				1715-bg	95.53	5.79		1716-bg	92.33	1.99				014-bg	96.10	10.88		013-bg	95.54	9.78
17	013-bg	96.12	18.63		013-bg	94.68	7.53			024-bg	87.50	5.83		023-bg	96.35	3.06				1715-bg	96.37	-1.02		1716-bg	92.00	11.39				014-bg	93.04	8.12		013-bg	82.32	7.16
18	013-bg	98.56	15.25		013-bg	97.56	7.45			024-bg	97.60	14.24		023-bg	98.76	8.61				1715-bg	92.81	0.25		1716-bg	94.43	9.3				013-bg	98.93	6.15		013-bg	81.39	8.23
19	013-bg	97.45	9.68		013-bg	99.77	8.37			024-bg	97.86	10.33		023-bg	99.13	4.87				1715-bg	95.40	3.05		1716-bg	94.02	9.24				013-bg	96.50	7.73		013-bg	90.04	11.87
20	013-bg	98.29	9.71		012-bg	94.27	3.12			024-bg	94.08	8.28		023-bg	96.35	3.06				1715-bg	94.31	-0.23		1716-bg	95.56	1.14				013-bg	98.87	7.02		013-bg	94.34	6.57
21	013-bg	96.27	10.96		012-bg	97.91	10.41			024-bg	93.82	13.87		023-bg	93.49	7.99				1715-bg	97.38	-1.48		1716-bg	95.52	8.52				013-bg	99.27	1.69		013-bg	78.87	7.33
22	013-bg	96.99	4.76		012-bg	91.98	7.64			024-bg	94.44	7.38		023-bg	91.28	6.96				1715-bg	93.66	-8.08		1716-bg	96.18	11.37				013-bg	87.82	3.87		013-bg	99.15	1.87
23	012-bg	96.89	11.51		012-bg	93.67	13.45			023-bg	96.02	3.19		023-bg	98.49	6.33				1715-bg	96.62	4.09		1716-bg	95.40	4.56				013-bg	90.94	8.51		013-bg	98.95	4.47
24	012-bg	87.97	10.25		012-bg	97.24	8.87			023-bg	97.14	4.41		023-bg	92.96	10.97				1713-bg	96.95	-1.1		1716-bg	92.73	3.51				013-bg	85.78	5.76		013-bg	98.96	0.13
25	012-bg	94.03	13.27		012-bg	97.18	12.42			023-bg	98.24	2.82		023-bg	91.19	9.73				1713-bg	93.02	-4.72		1716-bg	93.90	-1.11				013-bg	95.36	4.66		013-bg	98.66	8.43
26	012-bg	94.41	2.42		012-bg	96.27	4.84			023-bg	97.20	10.42		023-bg	93.49	7.99				1713-bg	95.41	-6.48		1716-bg	94.37	4.35				013-bg	81.58	7.41		013-bg	98.57	7.15
27	012-bg	95.50	11.49		012-bg	95.84	10.09			023-bg	98.57	5.34		023-bg	97.67	12.65				1713-bg	90.61	4.93		1716-bg	95.21	2.54				013-bg	84.66	10.11		013-bg	93.15	11.52
28	012-bg	96.02	15.17		012-bg	95.05	7.6			023-bg	96.82	13.74		023-bg	94.73	6.15				1713-bg	86.43	1.3		1716-bg	95.13	5.84				013-bg	87.72	4.63		013-bg	95.82	10.16
29	012-bg	95.60	10.33		012-bg	93.43	2.31			023-bg	95.97	17.43		022-bg	95.91	3.42				1713-bg	83.78	-1.39		1716-bg	92.66	5.51				013-bg	93.27	6.91		012-bg	100.00	-0.64
30	012-bg	95.36	-0.1		012-bg	90.27	10.04			023-bg	96.23	10.34		022-bg	93.75	9.96				1713-bg	83.75	-4.47		1716-bg	87.31	-0.75				013-bg	100.00	7.31		012-bg	100.00	-1.85
31	012-bg	96.14	9.83		012-bg	88.22	7.67			023-bg	95.44	14.48		022-bg	98.85	9.97				1713-bg	94.91	7.2		1716-bg	92.86	10.68				013-bg	94.75	6.4		012-bg	98.99	6.35
32	012-bg	93.86	11.86		012-bg	81.01	13.51			023-bg	93.29	10.26		022-bg	97.16	5.17				1713-bg	93.43	-3.22		1716-bg	90.33	5.66				013-bg	98.35	10.17		012-bg	99.14	9.92
33	012-bg	87.67	11.88		012-bg	87.22	8.77			023-bg	96.97	7.06		022-bg	91.59	0.92				1713-bg	97.65	-3.85		1716-bg	92.42	7.83				013-bg	98.99	7.11		012-bg	98.63	4.18
34	011-bg	89.46	12.38		012-bg	83.51	7.88			023-bg	97.00	5.03		022-bg	98.22	10.01				1713-bg	97.69	-0.72		1715-bg	93.15	5.65				013-bg	98.75	9.46		012-bg	82.48	8.01
35	011-bg	97.46	0.98		012-bg	95.37	10.22			023-bg	95.73	12.07		022-bg	93.46	7.18				1713-bg	99.02	6.36		1715-bg	97.18	-1.03				013-bg	97.89	2.38		012-bg	82.98	5.7
36	011-bg	94.20	16.19		011-bg	90.59	7.37			023-bg	96.04	9.7		022-bg	90.39	2.84				1710-bg	80.52	2.45		1715-bg	94.85	5.98				013-bg	93.64	0		012-bg	99.28	5.3
37	011-bg	91.18	14.5		011-bg	88.22	10.18			023-bg	93.95	12.14		022-bg	87.76	7.29				1710-bg	92.22	1.3		1715-bg	90.24	4.16				012-bg	99.91	4.44		012-bg	99.39	5.69
38	011-bg	88.42	10.63		011-bg	85.56	3.89			023-bg	94.72	8.87		022-bg	96.1	14.88				1710-bg	92.57	4.55		1715-bg	96.07	3.05				012-bg	100.00	-0.4		012-bg	95.26	9.23
39	011-bg	97.17	8.11		011-bg	83.54	3.61			023-bg	91.03	9.94		021-bg	98.99	7.58				1710-bg	93.84	-2.51		1715-bg	90.59	6.84				012-bg	100.00	-5.13		012-bg	98.98	4.3
40	011-bg	97.91	15.93		011-bg	90.98	6.19			023-bg	91.45	4.72		021-bg	98.73	3.64				1708-bg	95.93	6.62		1715-bg	92.31	6.25				012-bg	99.64	-4.78		012-bg	100.00	6.05
41	011-bg	96.15	11.85		011-bg	94.05	12.87			023-bg	90.43	7.84		021-bg	99.46	4.17				1708-bg	97.19	-5.38		1715-bg	91.48	1				012-bg	99.24	3.72		012-bg	100.00	5.87
42	011-bg	94.65	8.56		011-bg	95.31	9.34			023-bg	90.33	11.28		021-bg	97.58	9.02				1708-bg	99.55	1.3		1715-bg	93.78	0.22				012-bg	100.00	-1.21		011-bg	95.59	4.05
43	011-bg	89.71	9.46		011-bg	91.88	5.72			023-bg	91.72	8.05		021-bg	95.66	5.54				1708-bg	98.44	3.34		1715-bg	94.37	1.67				012-bg	94.63	2.04		011-bg	99.11	9.41
44	011-bg	83.86	13.22		011-bg	93.88	8.68			023-bg	98.42	8.26		021-bg	95.3	11.64				1708-bg	89.82	-2.26		1715-bg	94.63	6.37				012-bg	99.72	4.02		011-bg	98.98	4.63
45	010-bg	97.28	7.74		011-bg	95.76	12.18			023-bg	98.04	4		021-bg	94.7	2.18				1708-bg	89.49	-4.73		1715-bg	92.00	6.01				012-bg	97.82	5.8		011-bg	99.70	4.01
46	010-bg	95.56	10		011-bg	96.32	7.8			023-bg	98.49	6.33		021-bg	98.04	7.27				1708-bg	96.56	-1.35		1715-bg	93.11	6.5				012-bg	96.03	1.48		011-bg	98.83	5.66
47	010-bg	99.46	-0.78		011-bg	96.83	6.26			023-bg	99.46	1.1		021-bg	96.84	8.95				1708-bg	98.02	3.73		1715-bg	92.91	6.57				012-bg	89.31	-0.2		011-bg	95.13	8.33
48	010-bg	96.78	15.83		011-bg	92.98	9.93			023-bg	99.11	1.68		020-bg	97.07	9.92				1708-bg	97.38	-1.82		1715-bg	93.40	12.39				012-bg	86.88	6.32		011-bg	98.85	5.48
49	010-bg	94.37	13.25		011-bg	60.98	11.09			022-bg	98.66	9.88		020-bg	96.79	7.63				1706-bg	96.78	6.2		1715-bg	94.51	7.39				012-bg	94.46	5.29		011-bg	98.23	5.57
50	010-bg	87.15	11.41		011-bg	88.22	10.18			022-bg	97.71	11.32		020-bg	95.98	11.77				1706-bg	96.22	3.19		1715-bg	94.85	5.98				012-bg	96.34	8.58		011-bg	96.74	5.51
51	010-bg	84.70	14.33		011-bg	85.56	3.89			022-bg	95.70	9.21		020-bg	97.67	0.65				1706-bg	89.67	-4.67		1715-bg	90.67	5.58				012-bg	96.30	6.24		011-bg	98.11	7.83
52	010-bg	91.15	9.65		011-bg	94.35	14.59			022-bg	95.38	14.4		020-bg	98.64	3.37				1706-bg	98.14	2.49		1713-bg	93.95	5.26				012-bg	84.29	9.14		011-bg	85.06	2.25
53	010-bg	98.09	9.77		011-bg	94.69	16.42			022-bg	92.25	9.11		020-bg	93.16	8.89				1706-bg	87.81	5.52		1713-bg	92.16	3.74				012-bg	86.21	4.66		011-bg	81.84	1.11
54	010-bg	96.00	8.18		010-bg	94.32	15.34			022-bg	84.76	6.47		020-bg	92.67	2.51				1706-bg	86.28	1.3		1713-bg	94.05	3.88				012-bg	88.66	2.18		011-bg	83.50	2.03
55	010-bg	97.28	7.74		010-bg	97.20	16.51			022-bg	98.08	11.36		020-bg	91.78	3.02				1706-bg	89.94	0.54		1713-bg	89.30	5.48				012-bg	90.52	2.46		010-bg	98.90	5.58
56	010-bg	97.31	7.13		010-bg	97.25	15.35			021-bg	94.37	10.51		020-bg	92.33	6.32				1706-bg	89.18	1.56		1713-bg	87.56	2.1				012-bg	96.73	3.55		010-bg	100.00	-5.19
57	010-bg	95.90	3.05		010-bg	95.92	11.08			021-bg	99.80	9.46		020-bg	92.25	14.73				1706-bg	90.08	5.87		1713-bg	90.84	4.38				012-bg	99.30	5.49		010-bg	99.79	0.86
58	010-bg	96.89	16.64		010-bg	87.54	9.08			021-bg	99.82	8.58		020-bg	94.23	9.18				1700-bg	97.37	0.16		1713-bg	96.56	9.45				012-bg	97.95	9.05		010-bg	100.00	-5.53
59	010-bg	95.31	16.59		010-bg	98.23	7.06			021-bg	98.91	10.69		020-bg	89.07	14.78				1700-bg	82.50	-2.04		1713-bg	97.88	0.77				012-bg	98.85	8.88		010-bg	91.50	3.51
60	010-bg	86.70	15.44		010-bg	89.71	9.04			021-bg	97.81	6.38		020-bg	96.62	9.9				1700-bg	87.13	-0.95		1713-bg	93.95	5.26				012-bg	99.83	5.32		010-bg	91.61	6.75
61	010-bg	87.79	13.89		010-bg	97.32	7.93			021-bg	98.44	11.94		018-bg	96.79	5.8				1700-bg	91.67	-7.76		1713-bg	94.65	7.57				012-bg	99.21	8.59		010-bg	99.27	5.95
62	010-bg	96.19	13.36		010-bg	97.68	4.84			021-bg	97.67	8.75		018-bg	97.84	2.2				1700-bg	94.66	-4.54		1713-bg	93.10	-0.05				012-bg	99.35	8.51		010-bg	94.02	4.74
63	009-bg	96.85	13.9		010-bg	96.72	5.87			021-bg	95.86	17.46		018-bg	98.66	-0.97				1700-bg	88.38	3.95		1713-bg	97.03	11.28				011-bg	99.67	-0.88		010-bg	93.54	4.01
64	009-bg	97.02	7.93		010-bg	97.79	7.8			021-bg	92.83	9.46		018-bg	94.33	6.87				1655-bg	98.73	-4.64		1713-bg	93.40	9.94				011-bg	99.09	9.52		010-bg	96.93	5.18
65	009-bg	93.96	12.56		010-bg	97.50	7.35			020-bg	92.45	11.1		002-bg	98.62	12.63				1655-bg	91.09	4.56		1710-bg	91.16	4.74				011-bg	99.41	4.74		010-bg	96.21	8.03
66	009-bg	92.52	13.25		010-bg	97.40	13.7			020-bg	95.56	10.81		002-bg	98.82	10.61				1655-bg	97.06	0.14		1710-bg	93.16	0.09				011-bg	96.66	3.6		010-bg	80.31	0
67	009-bg	94.38	8.11		009-bg	91.47	9.85			020-bg	95.45	10.63		002-bg	98.16	6.9				1655-bg	87.29	-3.34		1710-bg	83.60	12.66				011-bg	97.56	3.27		010-bg	91.80	4.17
68	009-bg	94.96	10.67		009-bg	98.51	8.52			020-bg	99.20	7.66		003-bg	89.87	5.32				1655-bg	90.33	-7.89		1710-bg	88.00	9.05				011-bg	95.33	8.08		010-bg	97.29	6.02
69	009-bg	94.04	17.31		009-bg	98.63	12.7			020-bg	95.49	10.55		003-bg	95.4	14.1				1655-bg	96.03	-5.27		1710-bg	92.90	11.22				011-bg	96.55	9.21
70	009-bg	96.33	16.91		009-bg	98.31	10.79			020-bg	97.97	9.83		003-bg	94.98	5.9								1710-bg	95.77	12.13				011-bg	90.69	2.99
71	009-bg	96.14	7.38		009-bg	98.39	11.24			020-bg	96.59	5.29		003-bg	94.14	5.57								1700-bg	91.64	8.53				011-bg	90.02	2.5
72	009-bg	96.20	9.43		009-bg	96.61	5.25							003-bg	98.27	9.36								1700-bg	94.26	2.05
73	008-bg	97.18	7.39		009-bg	99.19	4.31																	1700-bg	92.69	6.29
74	008-bg	94.99	16.4		009-bg	96.66	11.42
75					009-bg	99.08	2.68
