# Supplementary material for: The protein architecture of the endocytic coat analyzed by FRET microscopy
Source: Mol Syst Biol. 2020 May 13;16(5):e9009. doi: 10.15252/msb.20199009 (PMC7218409; doi:10.15252/msb.20199009)
Supplement: Supplementary file 10 — Source Data for Figure 5 [file MSB-16-e9009-s009.xlsx]

## Sheet: Apl1
Apl1 FRAP	Apl1-mNeonGreen normalized fluorescence intensities										AVERAGE	STD. DEV.	95% CI
Patch No.	1	2	3	4	5	6	7	8	9	10
Time (s)
-5	0.938524	0.967564	1.03827	1.01426	0.996293	1.04122	1.04066	1.02636	1.01883	0.990419	1.00724	0.0341285	0.0244141
	0.881822	0.905695	1.09337	1.01672	1.03129	0.956525	1.06956	0.973948	0.964186	0.957675	0.985079	0.0675691	0.048336
-4	0.883742	1.01391	1.0003	1.05121	0.944796	0.849319	1.01827	1.00846	1.09035	1.03899	0.989935	0.075395	0.0539343
	0.979337	0.97143	0.888226	0.92274	0.887423	0.996102	1.06118	1.06606	1.02549	0.932309	0.97303	0.0653705	0.0467632
-3	0.765385	0.983998	0.91236	1.09096	1.02363	0.971953	1.06179	1.02426	1.01992	0.965939	0.98202	0.0914887	0.065447
	1.10881	0.966562	1.0521	1.03885	1.02193	1.06129	1.03584	0.984657	0.920438	1.0619	1.02524	0.0545002	0.0389871
-2	0.933445	1.05286	1.05767	0.943995	1.05064	0.992773	0.971909	1.00177	0.962791	1.0264	0.999425	0.0461562	0.0330181
	0.875969	0.962076	0.971557	0.989302	0.938807	1.03118	0.942555	0.974352	0.992634	0.983303	0.966174	0.0412458	0.0295055
-1	1.12715	1.10393	1.06393	0.968618	0.984426	1.02517	0.878165	1.01202	0.966206	1.02069	1.01503	0.0724299	0.0518132
	1.01746	1.1388	0.922211	0.963331	1.12077	1.07446	0.92006	0.928111	1.03916	1.02238	1.01467	0.0806478	0.057692
0	0	0	0	0	0	0	0	0	0	0	0	0	0
	0.0325468	0.0704541	0.041381	0.0437569	0.0300696	0.070261	-0.154121	0.0992289	0.111559	-0.00732625	0.033781	0.0746681	0.0534144
1	0.0705438	0.123884	0.130791	0.00518779	-0.0756596	0.0204224	0.00121876	0.033089	0.0888052	0.0472911	0.0445574	0.0623288	0.0445874
	0.213425	0.127189	0.0746778	0.106782	-0.00881283	0.109814	-0.00903707	0.033089	0.0866108	-0.00547425	0.0728264	0.0718907	0.0514275
2	0.2731	0.0929942	0.14199	0.105873	-0.0262651	0.126261	0.0740394	0.0557773	0.0813944	0.00589137	0.0931056	0.0815133	0.0583111
	0.0790284	0.0222161	0.0700666	-0.000539233	0.0135957	0.191754	0.0941001	0.137894	0.11984	-0.0305013	0.0697454	0.0692181	0.0495157
3	0.0924994	0.0853823	0.0564425	0.0143827	0.0708519	0.171256	0.123146	0.123397	0.171958	0.122372	0.103169	0.0495376	0.0354371
	0.114393	0.14616	0.0668625	0.247587	-0.0281674	0.21476	0.129493	0.0934416	0.135125	0.0228113	0.114247	0.0822528	0.0588401
4	0.0770465	0.118368	0.147768	0.215282	0.0704482	0.202286	-0.040676	0.163542	0.122209	0.0339167	0.111019	0.0783475	0.0560465
	0.232812	0.171563	0.160823	0.292757	-0.0191812	0.274859	0.147926	0.121763	0.143029	0.052088	0.157844	0.0953666	0.0682212
5	0.270777	0.0831412	0.038717	0.147913	0.00233325	0.292773	0.32028	0.122512	0.133469	0.0574054	0.146932	0.111624	0.0798508
	0.0348379	0.155778	0.117706	0.360768	0.137238	0.359629	0.321651	0.141374	0.184308	0.0930172	0.190631	0.115625	0.0827133
6	0.176885	0.212986	0.174298	0.237616	0.146341	0.317293	0.298851	0.157698	0.19015	0.0929905	0.200511	0.0687362	0.0491709
	0.219216	0.138518	0.152769	0.14077	0.119843	0.33871	0.26762	0.0651211	0.252568	0.0192925	0.171443	0.0975147	0.0697578
7	0.138547	0.157755	0.166692	0.158825	0.0789439	0.247503	0.263812	0.148257	0.21081	0.0940083	0.166515	0.0597822	0.0427656
	0.15465	0.179823	0.13672	0.188164	0.0727517	0.219977	0.242989	0.154679	0.179921	0.0958319	0.162551	0.0519949	0.0371949
8	0.102779	0.135185	0.122258	0.164183	0.0386818	0.170683	0.258276	0.0909618	0.232242	0.0925734	0.140782	0.0672149	0.0480826
	0.339433	0.114502	0.0641682	0.268134	0.0946426	0.285442	0.229077	0.0908461	0.174864	0.0598046	0.172091	0.101927	0.0729142
9	0.205529	0.0839962	0.0882413	0.0965088	0.141875	0.230784	0.216329	0.101748	0.242863	0.131132	0.153901	0.0634758	0.0454079
	0.345533	0.149582	0.137708	0.134706	0.160798	0.277766	0.220037	0.129204	0.239405	0.048751	0.184349	0.0861799	0.0616494
10	0.193204	0.152179	0.0981528	0.0876161	0.13217	0.357814	0.162247	0.0649093	0.25315	0.0350112	0.153645	0.0960762	0.0687288
	0.21098	0.0564996	0.195498	0.168661	0.202388	0.291479	0.151686	0.128415	0.253891	0.0599865	0.171948	0.0761483	0.0544732
11	0.236403	0.110962	0.201157	0.1244	0.217249	0.240175	0.129849	0.106074	0.252423	0.0695802	0.168827	0.0672182	0.048085
	0.32658	0.0834952	0.226937	0.165731	0.181939	0.19784	0.271173	0.11188	0.28619	0.0318578	0.188362	0.0936919	0.0670232
12	0.072494	0.100252	0.200079	0.206357	0.154923	0.215181	0.301288	0.0779644	0.299847	0.0523749	0.168076	0.0914291	0.0654045
	0.269321	0.100666	0.140792	0.224242	0.181852	0.300522	0.0619554	0.127781	0.360581	0.0186135	0.178633	0.109338	0.0782158
13	0.106064	0.102082	0.208403	0.314485	0.089716	0.26251	0.129545	0.141201	0.469655	0.0636621	0.188732	0.127416	0.0911477
	0.00380922	0.161915	0.18394	0.197496	0.133178	0.183056	0.156814	0.110496	0.377203	0.0883505	0.159626	0.0956844	0.0684485
14	0.147713	0.194338	0.224512	0.376231	0.0285711	0.213071	0.178904	0.183461	0.282907	0.0865002	0.191621	0.0964683	0.0690093
	0.149541	0.0453172	0.179597	0.269447	0.0399773	0.212747	0.176061	0.137298	0.325521	-0.00690913	0.15286	0.104526	0.0747735
15	0.139167	0.151322	0.209062	0.424467	-0.00644986	0.131405	0.0394572	0.158486	0.263306	0.0798263	0.159005	0.121566	0.0869633
	0.11718	0.165367	0.296615	0.379464	0.13168	0.233093	0.0625648	0.0964029	0.319957	0.000782512	0.180311	0.122558	0.0876729
16	0.112689	0.214607	0.299489	0.380441	0.121341	0.331827	0.143051	0.119763	0.314043	0.0673128	0.210456	0.11208	0.0801775
	0.224512	0.0203874	0.221248	0.272243	0.140867	0.312549	0.145794	0.191325	0.289445	0.131809	0.195018	0.0882621	0.0631389
17	0.113464	0.0689194	0.30437	0.31014	0.0808759	0.300174	0.296819	0.0900577	0.322194	0.0414515	0.192847	0.121536	0.0869415
	0.244981	0.0839962	0.191335	0.395532	0.150603	0.250288	0.180936	0.110285	0.267868	0.0781311	0.195396	0.0979883	0.0700966
18	0.22095	0.20263	0.223255	0.363631	0.14562	0.208672	0.197694	0.0704465	0.288732	0.120782	0.204241	0.0826994	0.0591596
	0.245477	0.124681	0.259905	0.323579	0.323526	0.214162	0.171439	0.0813484	0.292366	0.0397563	0.207624	0.100323	0.071767
19	0.219216	-0.0277922	0.258048	0.366697	0.182399	0.249467	0.213182	0.138221	0.303393	0.048464	0.19513	0.117179	0.0838252
	0.184844	0.154008	0.343925	0.370941	0.166961	0.223629	0.414023	0.162197	0.333804	0.0601166	0.241445	0.11617	0.083103
20	0.146784	0.128782	0.317395	0.432753	0.231707	0.221542	0.364207	0.0870974	0.300284	-0.0248185	0.220573	0.138807	0.0992968
	0.313357	0.137987	0.360213	0.443601	0.12232	0.318536	0.149349	0.127743	0.312532	0.0383231	0.232396	0.132449	0.0947482
21	0.115787	0.114651	0.318592	0.386133	0.0923366	0.302758	0.265792	0.136279	0.278882	0.0466654	0.205788	0.116916	0.0836367
	0.240088	0.0469989	0.179717	0.358241	0.0412454	0.405095	0.119133	0.184192	0.291261	0.0617851	0.192776	0.129715	0.0927927
22	0.233151	0.074584	0.217505	0.371044	0.139888	0.288797	0.283513	0.0863277	0.289997	0.0579793	0.204279	0.108459	0.0775872
	0.236249	0.0998979	0.327336	0.284269	0.172061	0.250362	0.109944	0.120975	0.304468	0.113665	0.201923	0.0886018	0.0633819
23	0.285085	0.0568236	0.275475	0.348912	0.162267	0.288126	0.225622	0.146392	0.374559	0.0858995	0.224916	0.108327	0.0774923
	0.223614	0.155631	0.316048	0.294612	0.134273	0.276896	0.187588	0.149699	0.290243	0.115593	0.21442	0.0753149	0.053877
24	0.179951	0.0296208	0.237597	0.414429	0.12978	0.320847	0.302303	0.167426	0.378569	0.103705	0.226423	0.125638	0.0898759
	0.208007	0.0513943	0.297512	0.497935	0.104808	0.283777	0.0692162	0.132722	0.222216	0.11695	0.198454	0.135606	0.0970063
25	0.245911	0.107805	0.282991	0.271065	0.152013	0.280324	0.0842983	0.162831	0.298946	0.109363	0.199555	0.0843748	0.0603581
	0.113339	0.106331	0.249963	0.337255	-0.0101652	0.298213	0.205007	0.112168	0.261083	0.10939	0.178258	0.108724	0.0777765
26	0.188808	0.130229	0.287511	0.441916	0.294868	0.274584	0.259138	0.125992	0.261025	0.0860046	0.235008	0.104974	0.0750938
	0.193763	0.0672979	0.344822	0.340491	0.189543	0.33543	0.141632	0.102209	0.294733	0.116975	0.212689	0.107516	0.0769126
27	0.179176	0.0580928	0.336049	0.35228	0.225054	0.274684	0.244007	0.0653132	0.287149	0.153811	0.217562	0.102846	0.0735719
	0.196672	0.0495958	0.304939	0.308423	0.252357	0.372127	0.196476	0.10219	0.258438	0.0604553	0.210167	0.110153	0.0787984
28	0.152513	0.132735	0.269845	0.296092	0.245821	0.313493	0.209017	0.0914227	0.295489	0.145861	0.215229	0.0799112	0.057165
	0.0663937	0.0815763	0.299579	0.368584	0.207225	0.352921	0.233443	0.0636218	0.260429	0.213304	0.214708	0.113054	0.0808742
29	0.227051	0.243816	0.211876	0.38482	0.121311	0.334585	0.0360569	0.174021	0.295533	0.0768798	0.210595	0.11154	0.079791
	0.125014	0.0939678	0.164057	0.245195	0.276579	0.428125	0.204751	0.094384	0.35185	0.145991	0.212991	0.112334	0.0803589
30	0.0732373	0.0761188	0.239453	0.309129	0.325513	0.341816	0.144322	0.148123	0.260835	0.108816	0.202736	0.104604	0.0748293
	0.167564	0.197112	0.170405	0.256749	0.181592	0.368152	0.172759	0.110707	0.310644	0.139187	0.207487	0.0801842	0.0573603
31	0.00309573	0.132735	0.165794	0.257154	0.093575	0.344797	0.0789144	0.110631	0.263931	0.109572	0.15602	0.103062	0.0737259
	0.14152	0.176489	0.22553	0.114866	0.268687	0.336696	0.298799	0.0894047	0.246844	0.0530523	0.195189	0.0947659	0.0677914
32	0.111203	0.114001	0.168758	0.241423	0.174852	0.397069	0.256347	0.103286	0.336011	0.180717	0.208367	0.0989616	0.0707929
	0.226928	0.154126	0.253946	0.335775	0.0685186	0.430709	0.187283	0.121397	0.258308	0.124588	0.216158	0.109293	0.0781834
33	0.0456452	0.0696876	0.225471	0.354065	0.194928	0.394461	0.303065	0.155833	0.279593	0.135251	0.2158	0.117207	0.0838446
	0.0209329	0.0624882	0.223495	0.356322	0.219667	0.36994	0.208206	0.13676	0.266197	0.0798263	0.194383	0.119166	0.0852461
34	0.0901449	0.140436	0.217955	0.275713	0.18289	0.371505	0.285646	0.151026	0.33966	0.158088	0.221306	0.0929953	0.0665248
	0.0967406	0.0980693	0.291195	0.339984	0.11823	0.408325	0.325459	0.125051	0.267098	0.204361	0.227451	0.114209	0.0817
35	0.135915	0.047707	0.333324	0.392501	0.0762367	0.289815	0.302608	0.149353	0.261402	0.0812862	0.207015	0.122919	0.0879307
	0.27505	0.0214779	0.131389	0.534148	0.204922	0.362686	0.231972	0.16064	0.279884	0.1322	0.233437	0.142488	0.10193
36	0.313914	0.0988075	0.154445	0.484124	0.269552	0.369443	0.567178	0.230009	0.239012	0.104461	0.283095	0.155238	0.111051
	0.259784	0.0611907	0.293231	0.249742	0.271912	0.241716	0.423265	0.136336	0.293687	0.166013	0.239688	0.0994437	0.0711377
37	0.204075	0.135893	0.184987	0.274635	0.121916	0.382065	0.256447	0.165657	0.244068	0.134233	0.210398	0.0807731	0.0577816
	0.0506317	0.0491816	0.261401	0.343489	0.37462	0.302983	0.427734	0.123147	0.263916	0.154542	0.235165	0.134193	0.0959958
38	0.21135	0.048562	0.152529	0.309736	0.123328	0.421691	0.218718	0.158159	0.295925	0.0795126	0.201951	0.114584	0.0819683
	0.0793078	0.0660286	0.22047	0.400011	0.275744	0.367058	0.16753	0.132299	0.293368	0.108085	0.21099	0.119341	0.0853712
39	0.0844172	0.0473831	0.342128	0.289794	0.364625	0.40266	0.382842	0.154698	0.227171	0.197819	0.249354	0.12691	0.090786
	0.0162258	0.0819605	0.30943	0.302224	0.330063	0.423208	0.338104	0.11065	0.235598	0.111162	0.225862	0.135972	0.0972686
40	0.297656	0.111139	0.375185	0.316202	0.33519	0.383629	0.2956	0.11513	0.206728	0.11403	0.255049	0.109085	0.0780349
	0.267959	0.126628	0.333714	0.188536	0.18741	0.375033	0.411738	0.174406	0.243793	0.0998729	0.240909	0.105147	0.0752179
41	0.211259	0.0519555	0.320808	0.245532	0.181996	0.342611	0.279908	0.16087	0.179383	0.140125	0.211445	0.0881858	0.0630843
	0.0916016	0.0610721	0.290805	0.290365	0.160655	0.361269	0.232834	0.121147	0.218889	0.132904	0.196154	0.0983333	0.0703434
42	0.154032	0.133946	0.196366	0.289154	0.159272	0.334015	0.229077	0.142682	0.186459	0.130975	0.195598	0.0690745	0.0494129
	0.197292	-0.0149582	0.312065	0.22761	0.175256	0.341516	0.229687	0.0925572	0.206379	0.162884	0.193029	0.101943	0.0729258
43	0.146381	0.074407	0.342487	0.423963	0.114919	0.314288	0.252486	0.130838	0.178103	0.104932	0.208281	0.118219	0.0845686
	0.224853	-0.0130411	0.296255	0.318192	0.242796	0.32974	0.299509	0.0677362	0.168573	0.174721	0.210933	0.113397	0.0811192
44	0.108261	0.0597444	0.29398	0.392466	0.21526	0.32015	0.22933	0.124243	0.248601	0.203735	0.219577	0.102076	0.0730204
	0.111327	-0.0369973	0.328534	0.394219	0.1343	0.226338	0.36116	0.072235	0.222493	0.0455442	0.185915	0.144514	0.103379
45	-0.0352402	-0.038355	0.308891	0.290872	0.144037	0.247976	0.315152	0.0947497	0.143146	0.00383248	0.147506	0.139919	0.100092
	0.0192918	8.85102e-05	0.344074	0.254021	0.114458	0.371431	0.270515	0.183827	0.172888	0.0233853	0.175398	0.135035	0.0965984
46	0.0667644	0.0778589	0.381951	0.273861	0.00210289	0.400499	0.115276	0.0924424	0.253048	0.0862382	0.175004	0.140969	0.100843
	0.0603549	0.0126269	0.373688	0.147608	0.113938	0.332721	0.225927	0.151661	0.177916	0.167134	0.176357	0.111321	0.079634
47	0.164218	-0.0949715	0.335929	0.156536	0.0677979	0.296795	0.17469	0.172598	0.140138	0.152692	0.156642	0.117339	0.083939
	0.150161	-0.0390914	0.342307	0.217911	0.151408	0.338735	0.12137	0.162023	0.168776	0.134494	0.174809	0.109734	0.0784992
48	0.0572274	0.0515129	0.258856	0.323782	0.0739059	0.314908	0.1982	0.116187	0.168907	0.0506531	0.161414	0.108388	0.0775363
	0.0289853	0.0109753	0.313771	0.212081	0.188101	0.2724	0.1982	0.131645	0.130607	-0.00336364	0.14834	0.109347	0.0782219
49	0.10758	-0.0138961	0.352907	0.373772	0.0838705	0.297169	0.168493	0.103671	0.140617	0.0906713	0.170486	0.128166	0.0916844
	0.0965246	-0.00755346	0.288859	0.193959	0.165579	0.30271	0.158795	0.121763	0.225906	0.0631666	0.160971	0.0974297	0.069697
50	0.0355811	0.00424849	0.326259	0.191769	0.148097	0.303678	0.137415	0.114745	0.255852	0.0516442	0.156929	0.111837	0.0800033
	0.0859036	0.0207999	0.289099	0.280631	0.270443	0.30917	0.289101	0.161332	0.158445	0.134233	0.199916	0.101071	0.0723015
51	-0.00659577	-0.0365547	0.366561	0.293499	0.274015	0.387876	0.418085	0.135029	0.195554	0.176154	0.220362	0.157806	0.112888
	0.0891856	0.0699532	0.255473	0.328565	0.199938	0.417642	0.271377	0.109016	0.197791	0.0482038	0.198715	0.121367	0.0868207
52	0.0697075	0.0341349	0.267929	0.366091	0.157947	0.418636	0.303269	0.12184	0.25004	-0.00508383	0.198451	0.144365	0.103272
	0.124085	0.0109452	0.340631	0.288009	0.135769	0.329342	0.207798	0.105939	0.221795	0.241484	0.20058	0.105926	0.0757751
53	0.102377	-0.0781244	0.289937	0.270256	0.157457	0.335305	0.411839	0.0796951	0.215067	0.176389	0.19602	0.141421	0.101167
	0.152204	0.0222462	0.27805	0.341939	0.209675	0.299978	0.364612	0.10867	0.203981	0.0988051	0.208016	0.113167	0.0809546
54	0.178153	0.0253139	0.330959	0.392701	0.225111	0.301492	0.180632	0.0967491	0.200697	0.118488	0.20503	0.112366	0.0803819
	-0.0127892	0.103499	0.301255	0.393106	0.24078	0.376348	0.319975	0.105786	0.205667	0.106235	0.213986	0.135415	0.0968698
55	0.0137485	0.0789812	0.249694	0.259276	0.18286	0.267182	0.27082	0.0905774	0.186779	0.103811	0.170373	0.0929539	0.0664952
	0.0291399	0.0161089	0.361022	0.376803	0.117769	0.231106	0.294585	0.119244	0.174283	0.11429	0.183435	0.12852	0.091938
56	-0.0678187	0.148136	0.3356	0.309938	0.0871524	0.270661	0.18586	0.133491	0.219194	0.113978	0.173619	0.11928	0.0853279
	0.0221418	0.0417467	0.363687	0.262139	0.12229	0.324025	0.224964	0.106939	0.199754	0.0988051	0.176649	0.116821	0.0835689
57	-0.0352402	0.0225117	0.388988	0.196048	0.179058	0.304149	0.367659	0.0945958	0.173949	0.168959	0.186068	0.138555	0.0991166
	0.0104981	-0.00486806	0.240502	0.310982	0.111461	0.233243	0.18068	0.125685	0.120639	0.127586	0.145641	0.0992596	0.071006
58	0.13096	0.0203874	0.249395	0.182844	-0.028425	0.243131	0.261984	0.13724	0.22441	0.137961	0.155989	0.0981242	0.0701938
	-0.0305332	-0.0381479	0.296524	0.365956	0.166039	0.209791	0.200132	0.106381	0.155336	0.159209	0.159069	0.126332	0.0903722
59	-0.00836165	0.0637858	0.407494	0.353695	0.152302	0.281666	0.264165	0.0889811	0.188667	0.157123	0.194952	0.131548	0.0941036
	-0.134026	0.00365901	0.296764	0.358578	0.184155	0.346759	0.186826	0.0989985	0.179324	0.121251	0.164229	0.152982	0.109437
60	0.0114277	0.119105	0.41941	0.310038	0.0870682	0.307727	0.219175	0.0569687	0.175561	0.0790955	0.178558	0.132562	0.0948293
	0.0358606	0.0803089	0.321886	0.354739	0.251723	0.248	0.244312	0.0959989	0.0993392	0.0907231	0.182289	0.113903	0.081481

## Sheet: Bzz1
Bzz1 FRAP	Bzz1-mNeonGreen normalized fluorescence intensities									AVERAGE	STD. DEV.	95% CI
Patch No.	1	2	3	4	5	6	7	8	9
Time (s)
-5	0.890325	1.00269	0.985294	1.12238	1.09742	0.860053	0.971616	1.24802	1.07044	1.02758	0.120799	0.0928543
	0.899847	0.968366	0.869367	0.994773	1.11935	0.913701	0.972834	1.08397	1.01542	0.981958	0.0828499	0.0636841
-4	0.846388	0.933362	1.02963	0.870467	1.07565	0.913975	1.00704	1.05206	0.981341	0.967768	0.0810675	0.062314
	0.931456	1.04161	0.890267	0.990921	1.00025	0.834582	1.02021	1.04315	1.06365	0.979566	0.0778465	0.0598381
-3	1.13633	1.04348	0.945043	1.01118	1.04333	1.03858	1.01036	0.838244	1.00757	1.00824	0.0811689	0.062392
	1.23234	0.954889	0.94606	1.04995	0.956373	1.05012	1.05486	0.905841	0.878162	1.00318	0.107509	0.0826387
-2	1.15588	0.938179	1.03394	0.991664	0.918782	1.17656	0.990328	0.995327	1.0041	1.02275	0.0884488	0.0679878
	1.11584	0.97232	1.15019	1.04325	0.97734	1.09442	1.0589	0.951188	0.981261	1.0383	0.0716255	0.0550562
-1	0.920131	1.07952	1.07708	0.918662	0.961034	1.04517	1.0066	1.00574	1.00792	1.00243	0.0601093	0.0462041
	0.871462	1.06558	1.07314	1.00676	0.850472	1.07284	0.907239	0.876465	0.990136	0.968232	0.0927109	0.0712639
0	0	0	0	0	0	0	0	0	0	0	0	0
	0.079272	0.260017	0.133278	0.120713	0.120521	0.0870058	0.12414	0.0589315	0.0823539	0.11847	0.058813	0.0452077
1	0.0705787	0.238704	0.0868453	0.175801	0.251478	0.197873	0.21319	0.0841114	0.217676	0.170695	0.0711333	0.0546779
	0.363598	0.402981	0.205984	0.500488	0.327837	0.255407	0.193105	0.201554	0.213732	0.296076	0.108898	0.0837061
2	0.249347	0.382352	0.381578	0.394993	0.507983	0.30199	0.324243	0.0932295	0.263783	0.322167	0.116468	0.0895252
	0.507447	0.579726	0.459078	0.527314	0.572602	0.285232	0.395773	0.220875	0.338368	0.431824	0.129081	0.0992207
3	0.398017	0.391516	0.478122	0.634984	0.522953	0.255641	0.284435	0.19639	0.369881	0.392438	0.138093	0.106148
	0.405851	0.490705	0.537773	0.782835	0.487254	0.242024	0.40386	0.275067	0.632993	0.473151	0.168865	0.129801
4	0.528796	0.503176	0.437968	0.884218	0.657393	0.36694	0.405311	0.376358	0.51396	0.519347	0.164267	0.126267
	0.538672	0.484813	0.484868	0.673438	0.595144	0.36953	0.4672	0.373821	0.651216	0.515411	0.109451	0.0841316
5	0.598548	0.708315	0.347266	0.727506	0.531288	0.324477	0.422261	0.506389	0.467617	0.514852	0.14367	0.110434
	0.568004	0.781846	0.42078	0.649063	0.619388	0.378635	0.467952	0.4528	0.562867	0.544593	0.127892	0.0983065
6	0.63598	0.753273	0.486804	0.720613	0.666858	0.463992	0.511283	0.54467	0.471877	0.583928	0.111881	0.0859994
	0.563273	0.897639	0.428155	0.592023	0.688462	0.453946	0.584084	0.48308	0.606134	0.588533	0.142068	0.109203
7	0.467384	0.872914	0.436386	0.674301	0.61285	0.533024	0.54863	0.436799	0.79348	0.597308	0.156386	0.120209
	0.469246	0.717696	0.535254	0.686634	0.607139	0.448099	0.514886	0.422367	0.714875	0.568466	0.116628	0.0896479
8	0.502569	0.712736	0.551877	0.603684	0.643442	0.473804	0.558038	0.416058	0.722683	0.576099	0.104791	0.0805497
	0.420163	0.693364	0.58038	0.571967	0.67179	0.55661	0.626276	0.509015	0.697994	0.591951	0.0916882	0.0704778
9	0.503397	0.748063	0.650213	0.649874	0.551905	0.552687	0.665722	0.450112	0.536599	0.589841	0.0940025	0.0722567
	0.5539	0.876041	0.693677	0.525017	0.562023	0.601821	0.604791	0.502825	0.65098	0.619008	0.113457	0.0872108
10	0.621906	0.758953	0.672533	0.58881	0.645764	0.675406	0.593881	0.429644	0.767529	0.639381	0.101292	0.0778597
	0.42306	0.775162	0.74261	0.885495	0.605436	0.472784	0.569881	0.416934	0.75404	0.627267	0.170112	0.13076
11	0.417413	0.896419	0.704715	0.662071	0.539831	0.595111	0.610907	0.446187	0.671449	0.616011	0.144152	0.110805
	0.368891	0.64632	0.743449	0.770794	0.565046	0.567757	0.600411	0.515023	0.753054	0.614527	0.130534	0.100338
12	0.530571	0.674425	0.781602	0.567512	0.516048	0.443899	0.582036	0.531024	0.723631	0.594528	0.10949	0.0841617
	0.476224	0.571605	0.671324	0.595426	0.524782	0.43974	0.609483	0.554995	0.845701	0.587698	0.119215	0.091637
13	0.508247	0.856814	0.710009	0.626779	0.548692	0.547075	0.700761	0.464544	0.818053	0.64233	0.138088	0.106144
	0.501208	0.919562	0.712171	0.622288	0.413885	0.50155	0.72253	0.50512	0.673895	0.619135	0.156314	0.120153
14	0.404166	0.718018	0.735686	0.448802	0.469803	0.663986	0.682568	0.691215	0.622976	0.604135	0.127528	0.098027
	0.441363	0.567974	0.658251	0.456386	0.558778	0.658217	0.59077	0.627332	0.692471	0.583505	0.0881988	0.0677956
15	0.49361	0.697461	0.751954	0.574576	0.55084	0.625917	0.644496	0.692242	0.654608	0.631745	0.0806559	0.0619976
	0.60798	0.761109	0.669903	0.754211	0.591135	0.594757	0.601552	0.69194	0.76536	0.670883	0.0753102	0.0578886
16	0.509814	0.875825	0.667192	0.655229	0.564124	0.675445	0.618294	0.712621	0.664428	0.66033	0.101961	0.0783743
	0.473031	0.915178	0.683653	0.63951	0.586665	0.609788	0.720224	0.735506	0.799161	0.684746	0.128518	0.0987875
17	0.517648	0.67863	0.726794	0.710439	0.517894	0.61175	0.689409	0.766361	0.671094	0.654446	0.088149	0.0677573
	0.58394	0.568909	0.826404	0.65181	0.412947	0.624937	0.542824	0.623921	0.707656	0.615928	0.113977	0.0876105
18	0.664277	0.75888	0.723114	0.496549	0.51651	0.66163	0.731421	0.626396	0.733806	0.656954	0.095316	0.0732664
	0.622084	0.580302	0.732636	0.373004	0.51196	0.613517	0.65367	0.700938	0.675788	0.6071	0.109709	0.0843296
19	0.522173	0.792196	0.678182	0.653538	0.619755	0.68973	0.581311	0.715519	0.757588	0.667777	0.0848539	0.0652245
	0.57915	0.665548	0.742626	0.569981	0.495415	0.700129	0.709391	0.639227	0.749346	0.65009	0.0867224	0.0666607
20	0.675011	0.558775	0.720177	0.568305	0.429937	0.686001	0.684589	0.578966	0.676182	0.619771	0.0928534	0.0713734
	0.709545	0.487293	0.702585	0.583507	0.477201	0.592049	0.634389	0.659878	0.875676	0.635791	0.122412	0.0940943
21	0.627584	0.537715	0.737655	0.556577	0.428505	0.589381	0.738859	0.635061	0.731558	0.620322	0.105534	0.0811208
	0.608572	0.46537	0.694661	0.736747	0.400634	0.553863	0.781387	0.520215	0.716414	0.608651	0.132231	0.101642
22	0.411498	0.615702	0.565919	0.589174	0.445018	0.701189	0.733157	0.568672	0.835763	0.607343	0.134688	0.103531
	0.508039	0.694336	0.62531	0.543224	0.554706	0.70166	0.800203	0.50832	0.881671	0.646385	0.133261	0.102433
23	0.63388	0.681577	0.67794	0.56796	0.475275	0.744241	0.732379	0.568732	0.875362	0.661927	0.117833	0.0905745
	0.656531	0.635251	0.618468	0.571967	0.434216	0.68086	0.799762	0.618848	0.81691	0.64809	0.115154	0.0885154
24	0.740799	0.587633	0.685591	0.676685	0.472094	0.544994	0.78893	0.544398	0.789378	0.647834	0.115449	0.0887417
	0.580629	0.677658	0.581203	0.683111	0.509908	0.564342	0.713175	0.684151	0.81545	0.645514	0.0940211	0.072271
25	0.680923	0.620229	0.561819	0.627972	0.48964	0.580942	0.78683	0.652451	0.750845	0.639072	0.0924739	0.0710817
	0.599464	0.478667	0.590241	0.602923	0.430652	0.633924	0.751687	0.699156	0.774983	0.617966	0.114679	0.0881499
26	0.708305	0.62278	0.521068	0.706932	0.501986	0.637651	0.813265	0.709933	0.92703	0.683217	0.133757	0.102815
	0.52788	0.377535	0.537804	0.566492	0.450507	0.578156	0.838586	0.681223	0.749701	0.589765	0.144696	0.111224
27	0.44021	0.629753	0.579104	0.551446	0.462357	0.685139	0.798597	0.759899	0.793954	0.633384	0.136016	0.104551
	0.384623	0.472701	0.631976	0.428453	0.452065	0.692752	0.869322	0.729226	0.672474	0.592621	0.164897	0.126751
28	0.5628	0.688045	0.621712	0.400417	0.364443	0.516699	0.814042	0.757423	0.830555	0.617349	0.170627	0.131156
	0.505082	0.621847	0.708169	0.532825	0.282419	0.651348	0.930382	0.713134	0.679339	0.62495	0.177425	0.136381
29	0.570132	0.664865	0.624859	0.426605	0.312916	0.64915	0.925277	0.747401	0.677247	0.62205	0.176685	0.135812
	0.679297	0.817677	0.598584	0.522685	0.364888	0.615989	0.884458	0.677026	0.801528	0.662459	0.161065	0.123806
30	0.744437	0.594999	0.548731	0.514082	0.440118	0.805738	0.916024	0.678535	0.661274	0.655993	0.150152	0.115417
	0.68057	0.770094	0.543308	0.328453	0.428314	0.632432	0.866705	0.63808	0.810993	0.633217	0.176802	0.135902
31	0.890148	0.663607	0.518002	0.41256	0.455311	0.667556	0.824539	0.771705	0.935746	0.682131	0.189573	0.145719
	0.728115	0.901521	0.62544	0.493162	0.49015	0.748675	0.755989	0.665464	0.906559	0.701675	0.151294	0.116295
32	0.845914	0.57642	0.627909	0.46383	0.458826	0.729523	0.742408	0.728441	0.899697	0.674774	0.155456	0.119494
	0.708747	0.482655	0.551006	0.40477	0.459987	0.627448	0.779263	0.692816	0.891058	0.621972	0.161085	0.123821
33	0.530836	0.597157	0.583446	0.360203	0.495033	0.58267	0.737382	0.790391	0.856746	0.614874	0.155297	0.119372
	0.576904	0.637049	0.621905	0.436124	0.47911	0.5364	0.755005	0.69511	0.839627	0.619693	0.129858	0.0998173
34	0.628264	0.770094	0.555412	0.492058	0.421188	0.557356	0.652218	0.717874	0.762677	0.61746	0.121194	0.0931579
	0.624006	0.679312	0.536707	0.478031	0.443205	0.629449	0.683681	0.678808	0.759838	0.61256	0.105204	0.0808669
35	0.474953	0.543716	0.60107	0.376544	0.46616	0.483419	0.719032	0.616192	0.649401	0.547832	0.107599	0.0827078
	0.470193	0.605423	0.64718	0.512804	0.465253	0.5665	0.709132	0.618456	0.72931	0.591583	0.0963855	0.0740885
36	0.588849	0.577138	0.652408	0.616415	0.403211	0.5395	0.6623	0.577216	0.626328	0.582596	0.0777952	0.0597987
	0.52782	0.690094	0.528137	0.527038	0.459288	0.569679	0.774727	0.544307	0.838445	0.606615	0.129724	0.099715
37	0.56132	0.620086	0.64074	0.463261	0.457108	0.478789	0.715351	0.548777	0.643328	0.569862	0.0915147	0.0703445
	0.448577	0.679491	0.696468	0.385561	0.520567	0.577803	0.680416	0.504064	0.656423	0.572152	0.113586	0.0873101
38	0.421051	0.774478	0.65846	0.437902	0.570662	0.532044	0.72844	0.618093	0.652715	0.599316	0.121056	0.0930518
	0.403397	0.655413	0.631218		0.464171	0.540167	0.818475	0.557532	0.636662	0.588379	0.12791	0.09832
39	0.494112	0.652359	0.558591		0.405104	0.531494	0.735464	0.566649	0.75467	0.587305	0.119787	0.0920763
	0.585893	0.553419	0.451089		0.449758	0.591618	0.63685	0.629988	0.755421	0.581754	0.100666	0.0773789
40	0.597246	0.724415	0.499457		0.43121	0.612653	0.692157	0.68551	0.7992	0.630231	0.12096	0.0929784
	0.616082	0.763338	0.420958		0.400634	0.657706	0.683967	0.631499	0.852328	0.628314	0.154628	0.118858

## Sheet: Ede1
Ede1 FRAP	Ede1-mNeonGreen normalized fluorescence intensities													AVERAGE	STD. DEV.	95% CI
Patch No.	1	2	3	4	5	6	7	8	9	10	11	12	13
Time (s)
-5	1.0127	0.986045	0.967594	1.01506	0.922304	0.997267	1.02154	1.03239	0.996801	0.987259	1.04143	1.01762	0.831181	0.986862	0.0560099	0.0338464
	0.960984	0.986759	1.01678	1.00927	0.998357	1.01266	1.00945	1.00116	0.965035	1.00679	1.00995	1.04448	0.910685	0.994797	0.0332793	0.0201105
-4	0.959391	1.00162	0.999567	1.01685	1.08223	1.03185	1.01718	1.02143	1.00954	0.99292	1.00556	1.01557	1.1124	1.02047	0.0388025	0.0234481
	0.929965	1.00429	1.0091	0.982945	0.994553	1.00277	1.01542	1.01365	1.01558	0.959364	0.940641	1.01214	0.994848	0.990405	0.0290877	0.0175775
-3	1.1127	0.98701	0.995883	0.970795	1.04506	1.01282	1.05614	0.97496	1.01819	0.970099	0.92276	1.02758	1.0181	1.00862	0.0474571	0.028678
	1.01453	0.968581	1.00934	1.00608	0.95394	1.00489	1.00613	1.00599	0.992056	1.02075	0.963825	0.988441	1.14235	1.00592	0.0459028	0.0277388
-2	1.05092	0.992367	1.00043	1.00485	1.01371	0.986516	1.00064	0.981855	0.966803	1.01834	0.99509	0.985329	1.03084	1.00213	0.0222576	0.0134501
	0.995823	1.04931	1.00365	0.995227	0.963999	0.966106	0.999392	0.991236	0.967629	1.00711	1.00598	0.907875	0.997011	0.988489	0.0328064	0.0198247
-1	0.992982	1.01304	0.993284	0.998744	1.01551	1.008	0.962912	0.993378	1.0391	1.01591	1.11154	0.995599	0.984447	1.00957	0.0356868	0.0215653
	0.969994	1.01098	1.00437	1.00018	1.01033	0.977122	0.9112	0.983946	1.02926	1.02145	1.00323	1.00537	0.978139	0.992737	0.0302228	0.0182634
0	0	0	0	0	0	0	0	0	0	0	0	0	0	0	0	0
	0.0891435	0.0298853	0.000102591	-0.0128444	-0.038824	0.0382251	0.0345265	-0.0219496	0.0260451	0.016506	0.0867328	0.0906793	0.0694892	0.0313629	0.0431902	0.0260996
1	0.125478	0.06115	0.0143477	0.0184103	0.10713	0.102206	0.0628554	-0.00165595	0.0382292	0.0446091	0.0858211	0.0193006	0.123735	0.0616628	0.0437559	0.0264414
	0.123407	0.0619504	0.0513604	0.0362204	0.141066	0.118392	0.0740307	0.0395365	0.0883258	0.0813186	0.117421	0.10855	0.174043	0.0935094	0.0414134	0.0250259
2	0.164822	0.0731514	0.0580533	0.0386905	0.159943	0.174174	0.0938765	0.0567393	0.100969	0.132036	0.177217	0.127756	0.15378	0.116247	0.0488756	0.0295353
	0.205187	0.100578	0.0792316	0.0431239	0.196306	0.172898	0.143643	0.0500594	0.0784013	0.134181	0.213618	0.154279	0.0782943	0.126908	0.0593489	0.0358642
3	0.204886	0.108278	0.0795038	0.0646199	0.239083	0.171136	0.132712	0.0980278	0.10041	0.157293	0.168162	0.199576	0.18774	0.147033	0.0540101	0.032638
	0.239508	0.0995022	0.0856325	0.0544432	0.274637	0.23477	0.141729	0.0813675	0.109183	0.1627	0.236452	0.151872	0.194511	0.158947	0.0716361	0.0432892
4	0.239845	0.122314	0.0950423	0.0764993	0.288011	0.224912	0.170486	0.0963663	0.137296	0.203387	0.180636	0.160365	0.231534	0.171284	0.0645707	0.0390197
	0.287198	0.121919	0.0935081	0.0727218	0.298925	0.273571	0.184506	0.0861035	0.125763	0.251824	0.207405	0.17175	0.359387	0.194968	0.0929948	0.0561962
5	0.33656	0.111253	0.113322	0.0824476	0.399869	0.303168	0.187187	0.10555	0.164075	0.267998	0.301717	0.220843	0.472284	0.235867	0.123032	0.0743475
	0.31954	0.126046	0.129247	0.0945599	0.427791	0.281386	0.201677	0.086872	0.146729	0.300645	0.215137	0.274393	0.447336	0.23472	0.119524	0.0722273
6	0.341356	0.145261	0.126526	0.107582	0.412172	0.31462	0.210344	0.127556	0.150515	0.331252	0.251689	0.251191	0.490589	0.25082	0.121197	0.0732384
	0.32647	0.142223	0.139055	0.0788933	0.472288	0.340546	0.216666	0.159661	0.18821	0.340845	0.201145	0.358512	0.358074	0.255584	0.116705	0.0705239
7	0.391015	0.169114	0.157765	0.0948768	0.489159	0.308721	0.226256	0.113569	0.191988	0.314149	0.319325	0.333987	0.394762	0.269591	0.12046	0.0727932
	0.403308	0.166149	0.170153	0.122081	0.567855	0.355559	0.262134	0.130009	0.198309	0.331143	0.30465	0.300904	0.447413	0.289205	0.133484	0.0806639
8	0.435903	0.170315	0.157335	0.124029	0.541141	0.329522	0.255543	0.183193	0.180771	0.3596	0.312352	0.336194	0.447387	0.294868	0.129698	0.0783756
	0.425703	0.171641	0.185936	0.108061	0.569176	0.33635	0.281962	0.125505	0.211878	0.358218	0.269981	0.357608	0.469168	0.297784	0.138627	0.0837713
9	0.409706	0.160908	0.212135	0.110239	0.574394	0.370269	0.288259	0.171438	0.23563	0.361615	0.297448	0.352909	0.431785	0.305903	0.128992	0.0779491
	0.463998	0.187336	0.200701	0.135004	0.559482	0.388489	0.301557	0.197265	0.24467	0.383164	0.346914	0.36791	0.566205	0.334053	0.139932	0.0845599
10	0.43173	0.202254	0.211705	0.121164	0.576114	0.413995	0.299324	0.189037	0.214897	0.396278	0.336006	0.45286	0.402693	0.326774	0.132487	0.0800612
	0.420406	0.194622	0.208084	0.142237	0.628232	0.37397	0.309905	0.153609	0.232761	0.367661	0.288895	0.415446	0.557014	0.330219	0.150114	0.0907132
11	0.45317	0.202973	0.195973	0.138662	0.649797	0.416745	0.317058	0.189325	0.241951	0.354624	0.347294	0.473107	0.54656	0.348249	0.154741	0.0935093
	0.452864	0.206985	0.244151	0.172643	0.615052	0.406798	0.344407	0.207709	0.26009	0.380925	0.329701	0.431246	0.484848	0.349032	0.129639	0.0783401
12	0.453103	0.220211	0.243239	0.150475	0.705607	0.439456	0.35629	0.225284	0.27596	0.397795	0.299636	0.361088	0.542648	0.359292	0.151424	0.0915048
	0.462745	0.223017	0.268192	0.153688	0.64933	0.425771	0.349176	0.208845	0.287486	0.414893	0.271515	0.392961	0.517159	0.355752	0.139334	0.084199
13	0.454997	0.255878	0.25461	0.170193	0.638348	0.465441	0.357181	0.218435	0.270465	0.399529	0.397611	0.407709	0.552688	0.372545	0.136625	0.0825617
	0.382452	0.233254	0.287134	0.167317	0.64777	0.468767	0.356506	0.245041	0.24477	0.446621	0.381248	0.476975	0.518781	0.373587	0.136809	0.082673
14	0.427318	0.235949	0.309236	0.186153	0.685967	0.497317	0.349222	0.256502	0.283758	0.444222	0.326632	0.406501	0.462345	0.374702	0.133074	0.0804159
	0.381567	0.280941	0.32817	0.181213	0.690752	0.477165	0.357935	0.246737	0.304591	0.492903	0.37742	0.472812	0.450399	0.387893	0.131489	0.0794579
15	0.435567	0.26189	0.298938	0.18232	0.611851	0.488616	0.377172	0.233122	0.336423	0.44591	0.486515	0.437554	0.489173	0.391158	0.122821	0.0742201
	0.491367	0.262503	0.328533	0.184803	0.598101	0.488683	0.37523	0.25822	0.348057	0.467235	0.481046	0.400761	0.507246	0.399368	0.119645	0.0723007
16	0.436819	0.274224	0.325953	0.189092	0.681604	0.489	0.412615	0.286172	0.330935	0.502407	0.459655	0.474431	0.50135	0.412635	0.129109	0.0780199
	0.413167	0.276751	0.389839	0.203849	0.634509	0.541456	0.410609	0.247449	0.326474	0.520164	0.417756	0.47318	0.516798	0.413231	0.12557	0.075881
17	0.481464	0.274707	0.365802	0.184859	0.613104	0.514085	0.427767	0.225968	0.317492	0.520549	0.450829	0.515051	0.535026	0.417439	0.132513	0.0800766
	0.455913	0.284529	0.40268	0.19711	0.679884	0.449013	0.433441	0.27345	0.341785	0.522331	0.426901	0.543486	0.635975	0.434346	0.140094	0.084658
18	0.434655	0.278395	0.359724	0.185558	0.651563	0.516673	0.431088	0.267556	0.344546	0.516337	0.390075	0.546545	0.573207	0.422763	0.135539	0.0819052
	0.435571	0.295001	0.373642	0.196609	0.678152	0.489568	0.421257	0.239819	0.349658	0.563662	0.412362	0.60306	0.524393	0.429443	0.141646	0.0855958
19	0.46506	0.302731	0.381905	0.224317	0.721213	0.528943	0.417324	0.308992	0.364786	0.540566	0.403976	0.570797	0.4271	0.435208	0.131681	0.079574
	0.47383	0.281611	0.379357	0.238266	0.675464	0.509528	0.435471	0.277949	0.373059	0.502817	0.417406	0.502541	0.357842	0.417319	0.11905	0.0719412
20	0.470768	0.316565	0.384314	0.194511	0.770677	0.51865	0.40866	0.307313	0.388479	0.528989	0.391245	0.454951	0.495815	0.433149	0.138248	0.0835422
	0.412109	0.298063	0.386957	0.2348	0.70932	0.530248	0.411628	0.303753	0.405084	0.543916	0.401591	0.513526	0.602816	0.442601	0.132668	0.0801707
21	0.481818	0.287566	0.412233	0.224327	0.601906	0.575257	0.436161	0.340255	0.420354	0.549229	0.338801	0.483408	0.549418	0.438518	0.116594	0.0704568
	0.461776	0.291443	0.43911	0.231142	0.710949	0.523487	0.411908	0.323854	0.424173	0.544435	0.403277	0.462752	0.484358	0.439436	0.121042	0.0731452
22	0.40036	0.318344	0.416934	0.221948	0.733073	0.527837	0.398621	0.339028	0.364786	0.573665	0.481639	0.521537	0.476069	0.444142	0.130048	0.0785869
	0.445346	0.319111	0.414741	0.226562	0.772842	0.535926	0.392936	0.360639	0.350042	0.616254	0.420217	0.529211	0.422671	0.446654	0.140407	0.0848469
23	0.447041	0.332288	0.40722	0.230093	0.78461	0.621608	0.393647	0.349342	0.359315	0.545983	0.386232	0.566224	0.484179	0.454445	0.145687	0.0880379
	0.485517	0.321536	0.402609	0.236622	0.798679	0.577528	0.414897	0.33058	0.374802	0.590493	0.464168	0.562924	0.426584	0.460534	0.146152	0.088319
24	0.440284	0.324771	0.432555	0.250234	0.772147	0.564507	0.409145	0.358068	0.391707	0.586027	0.374898	0.461417	0.494528	0.450791	0.133118	0.0804425
	0.454621	0.305431	0.404641	0.252818	0.733642	0.574379	0.399763	0.34616	0.352844	0.618098	0.423392	0.453301	0.463426	0.444809	0.132078	0.0798138
25	0.515001	0.333537	0.422573	0.240848	0.744111	0.539104	0.399229	0.318876	0.414483	0.653426	0.385472	0.449139	0.478205	0.453385	0.136612	0.0825536
	0.490062	0.332853	0.417651	0.245022	0.769026	0.596007	0.399933	0.371388	0.369123	0.682936	0.445406	0.491503	0.472927	0.467987	0.144059	0.087054
26	0.559717	0.329772	0.417537	0.259281	0.826418	0.553239	0.391708	0.324228	0.405034	0.686775	0.43471	0.549278	0.46631	0.477231	0.156601	0.094633
	0.509435	0.359165	0.393661	0.262214	0.858304	0.570339	0.4056	0.36937	0.381816	0.666145	0.307141	0.526152	0.558841	0.474476	0.163687	0.0989151
27	0.466047	0.362482	0.414161	0.243241	0.777832	0.575803	0.402388	0.358672	0.415058	0.694784	0.377678	0.505789	0.570092	0.474156	0.147811	0.0893213
	0.470742	0.362453	0.420459	0.278279	0.857313	0.497258	0.406085	0.381187	0.401289	0.772996	0.345243	0.481201	0.460389	0.471915	0.164764	0.0995662
28	0.494575	0.347381	0.43332	0.254503	0.88626	0.494161	0.427204	0.387477	0.440202	0.683918	0.251294	0.568506	0.562291	0.479315	0.172602	0.104302
	0.450258	0.339251	0.430587	0.250973	0.895738	0.561277	0.43556	0.389263	0.465163	0.755254	0.253786	0.489159	0.49185	0.477548	0.180865	0.109296
29	0.458798	0.354141	0.455216	0.260436	0.859056	0.571025	0.421197	0.401786	0.454455	0.718732	0.358156	0.49125	0.615662	0.493839	0.162067	0.0979362
	0.48884	0.335794	0.46749	0.241876	0.795888	0.598513	0.422467	0.393354	0.448375	0.700113	0.357154	0.531597	0.593753	0.490401	0.153057	0.0924915
30	0.443248	0.349208	0.429124	0.271748	0.787389	0.574674	0.426199	0.401193	0.440794	0.695173	0.4039	0.517101	0.60642	0.488167	0.143495	0.0867132
	0.533671	0.346788	0.434874	0.275821	0.785043	0.555363	0.426093	0.406725	0.439084	0.739642	0.392066	0.467976	0.616821	0.493844	0.148478	0.0897247
31	0.491986	0.317061	0.445416	0.262171	0.755925	0.508474	0.414844	0.455095	0.478798	0.762126	0.403064	0.483608	0.61417	0.491749	0.14688	0.0887586
	0.522196	0.319843	0.465242	0.29848	0.772614	0.521378	0.428764	0.404233	0.47517	0.751421	0.361666	0.485553	0.625215	0.494752	0.147841	0.0893394
32	0.498416	0.329984	0.467115	0.278887	0.742448	0.503541	0.405986	0.387342	0.47301	0.760832	0.428633	0.437932	0.655208	0.489949	0.147108	0.0888964
	0.49496	0.345163	0.459294	0.278525	0.763193	0.517366	0.424289	0.390772	0.47266	0.778528	0.368579	0.461984	0.532503	0.483678	0.146224	0.0883624
33	0.506921	0.392074	0.484779	0.294997	0.737869	0.554802	0.433883	0.397548	0.457499	0.763118	0.32756	0.480444	0.424602	0.481238	0.138645	0.0837826
	0.525909	0.370096	0.466164	0.313607	0.662853	0.527793	0.413697	0.399288	0.458491	0.742379	0.291827	0.454721	0.571766	0.476815	0.129851	0.0784684
34	0.594542	0.371056	0.499289	0.30058	0.717044	0.499227	0.424084	0.383866	0.462861	0.739403	0.31931	0.407394	0.461316	0.475382	0.137	0.0827884
	0.504235	0.359739	0.516977	0.310742	0.77397	0.518922	0.429086	0.374106	0.470342	0.768904	0.284611	0.484481	0.562266	0.489106	0.151176	0.0913547
35	0.544716	0.391418	0.494347	0.306792	0.749728	0.522874	0.431867	0.409986	0.433605	0.765304	0.348419	0.510982	0.439972	0.488462	0.137401	0.0830304
	0.553062	0.418155	0.526816	0.314968	0.738495	0.507722	0.451008	0.397508	0.45242	0.758984	0.379471	0.472339	0.44852	0.493805	0.129452	0.0782272
36	0.600233	0.387006	0.533667	0.298442	0.762862	0.551603	0.454249	0.418288	0.46598	0.743408	0.377435	0.425391	0.420998	0.495351	0.139061	0.0840339
	0.547698	0.387228	0.562622	0.3157	0.674484	0.551285	0.462881	0.396231	0.454421	0.745942	0.351882	0.438437	0.464406	0.488709	0.124501	0.075235
37	0.535233	0.396071	0.533107	0.341163	0.714139	0.528774	0.457942	0.419311	0.4818	0.761476	0.332816	0.410033	0.515228	0.494392	0.12842	0.0776033
	0.509346	0.368413	0.528875	0.321712	0.604902	0.567183	0.457047	0.425889	0.443321	0.77619	0.290187	0.412419	0.434334	0.472294	0.128581	0.0777007
38	0.533896	0.370318	0.580512	0.322211	0.655004	0.548137	0.461773	0.411947	0.453737	0.768467	0.327681	0.427126	0.449422	0.485402	0.1293	0.0781354
	0.540375	0.351576	0.565348	0.306227	0.613172	0.522867	0.454489	0.4331	0.46844	0.783467	0.29836	0.403042	0.554233	0.484207	0.134308	0.0811615
39	0.532259	0.359676	0.559724	0.327192	0.618891	0.545836	0.456304	0.409127	0.433097	0.762811	0.346701	0.417854	0.597743	0.489786	0.126674	0.0765484
	0.547623	0.381418	0.568791	0.33259	0.643167	0.624624	0.441694	0.429659	0.49451	0.724507	0.32759	0.406048	0.41039	0.487124	0.125274	0.0757025
40	0.481287	0.375694	0.585027	0.329778	0.738609	0.586576	0.458858	0.430874	0.479907	0.70353	0.402502	0.37099	0.429905	0.490272	0.127334	0.0769474
	0.522396	0.370462	0.561116	0.345622	0.751026	0.586148	0.461013	0.457237	0.515201	0.708651	0.348342	0.40731	0.532607	0.505164	0.12738	0.076975
41	0.480295	0.366504	0.546729	0.358728	0.739885	0.538905	0.443021	0.441741	0.500356	0.723599	0.31255	0.416476	0.403799	0.482507	0.130204	0.0786814
	0.509293	0.375829	0.599225	0.351703	0.622103	0.533957	0.447644	0.43262	0.48803	0.719059	0.333606	0.388388	0.556884	0.489103	0.115705	0.06992
42	0.531887	0.398448	0.550424	0.355092	0.683187	0.527778	0.456064	0.418616	0.474987	0.692093	0.439252	0.408109	0.5091	0.495772	0.102982	0.0622314
	0.565138	0.385507	0.576907	0.348381	0.668663	0.512352	0.445458	0.515288	0.496011	0.686281	0.362304	0.413743	0.519038	0.499621	0.107835	0.065164
43	0.571598	0.367227	0.574347	0.349602	0.688051	0.532719	0.436048	0.464691	0.482267	0.695205	0.329838	0.438742	0.465564	0.491992	0.116959	0.0706773
	0.589697	0.364344	0.559771	0.35073	0.672673	0.489899	0.435171	0.439543	0.518078	0.753665	0.444706	0.413901	0.445353	0.498272	0.118381	0.071537
44	0.513245	0.384282	0.580034	0.343743	0.705664	0.481287	0.43937	0.448703	0.458299	0.710656	0.459124	0.36914	0.508637	0.492476	0.114598	0.0692507
	0.557553	0.358157	0.587374	0.329662	0.724392	0.47513	0.427087	0.46911	0.498054	0.679104	0.412287	0.31825	0.464792	0.484689	0.125274	0.0757022
45	0.536622	0.373302	0.579553	0.35623	0.750343	0.443239	0.436037	0.456864	0.475345	0.677312	0.564269	0.433296	0.372467	0.496529	0.12006	0.0725515
	0.513864	0.395034	0.57854	0.345946	0.719003	0.460611	0.448667	0.412123	0.523599	0.675078	0.553482	0.404482	0.358615	0.491465	0.116626	0.0704762
46	0.520157	0.388554	0.583525	0.348759	0.749238	0.500665	0.458483	0.472191	0.494935	0.699339	0.552936	0.382112	0.373007	0.501838	0.12242	0.0739774
	0.510404	0.396741	0.594536	0.369604	0.764936	0.554995	0.440289	0.435513	0.505302	0.682443	0.615528	0.385655	0.431966	0.514455	0.122235	0.0738661
47	0.479547	0.400464	0.598886	0.35132	0.694784	0.54442	0.454755	0.443312	0.492759	0.693324	0.550171	0.395441	0.434153	0.502564	0.108977	0.065854
	0.51636	0.398366	0.585185	0.374594	0.724426	0.514683	0.447039	0.469687	0.495244	0.73342	0.551797	0.349187	0.414021	0.505693	0.12069	0.0729322
48	0.51297	0.388453	0.586329	0.389678	0.671044	0.53044	0.434063	0.448201	0.50712	0.710474	0.514728	0.381544	0.38068	0.496594	0.108832	0.0657666
	0.540742	0.40638	0.590856	0.380986	0.73772	0.516238	0.429833	0.470958	0.530004	0.733783	0.525863	0.376393	0.51049	0.51925	0.116254	0.0702517
49	0.458794	0.41436	0.591905	0.362034	0.747734	0.489244	0.427144	0.455451	0.522907	0.73838	0.469348	0.389008	0.412348	0.498358	0.123677	0.074737
	0.528631	0.373751	0.5732	0.372816	0.737071	0.497369	0.410012	0.502905	0.531605	0.693568	0.409293	0.310271	0.446434	0.491302	0.124896	0.0754736
50	0.528697	0.413781	0.589669	0.386385	0.702633	0.494383	0.397633	0.417141	0.548076	0.702631	0.432613	0.349839	0.422826	0.491254	0.11657	0.0704428
	0.526029	0.41868	0.599466	0.39092	0.761188	0.480284	0.420055	0.442753	0.555665	0.732397	0.351699	0.329939	0.251384	0.481574	0.150769	0.0911087
51	0.495252	0.403487	0.559404	0.379319	0.787082	0.476937	0.410295	0.462284	0.53997	0.661933	0.346049	0.334334	0.361834	0.478321	0.132852	0.0802814
	0.549375	0.399634	0.578977	0.411453	0.712738	0.469098	0.413139	0.420243	0.491183	0.715397	0.284232	0.302817	0.310394	0.466052	0.1413	0.0853865
52	0.545486	0.397908	0.568862	0.363463	0.71881	0.5392	0.405954	0.451405	0.549152	0.671531	0.309405	0.300494	0.365979	0.475973	0.133829	0.0808719
	0.493216	0.400261	0.589563	0.376038	0.747632	0.509211	0.421841	0.451281	0.503017	0.666447	0.279902	0.315044	0.343683	0.46901	0.137109	0.0828541
53	0.528878	0.37122	0.607606	0.372821	0.806574	0.542533	0.415431	0.427839	0.563354	0.683004	0.318307	0.316946	0.456707	0.493171	0.146805	0.0887134
	0.514904	0.368963	0.60789	0.39378	0.731888	0.512455	0.419053	0.437627	0.568108	0.708215	0.315208	0.365944	0.417522	0.489351	0.132327	0.0799643
54	0.458179	0.372598	0.588952	0.376994	0.812076	0.536508	0.400216	0.437198	0.519087	0.695713	0.433495	0.325377	0.443552	0.492303	0.138338	0.0835968
	0.480344	0.383824	0.610071	0.395001	0.799271	0.51688	0.399763	0.457474	0.526927	0.737824	0.364385	0.296005	0.409669	0.490572	0.148049	0.0894652
55	0.51505	0.384195	0.595455	0.380979	0.78731	0.533707	0.400064	0.470037	0.544556	0.738868	0.362425	0.32974	0.344352	0.491288	0.147671	0.0892368
	0.53991	0.391052	0.587697	0.389547	0.84476	0.520345	0.381661	0.495446	0.51611	0.714691	0.311592	0.324568	0.352899	0.490021	0.158014	0.0954869
56	0.501846	0.379976	0.581565	0.38678	0.84534	0.542562	0.392978	0.481481	0.5468	0.748113	0.349466	0.373439	0.402203	0.502504	0.152387	0.0920863
	0.536441	0.4007	0.584582	0.380743	0.765061	0.464976	0.378729	0.459803	0.556582	0.740577	0.301231	0.351857	0.445121	0.489723	0.142754	0.0862654
57	0.562027	0.407421		0.397694	0.780771	0.503128	0.399852	0.475513	0.569467	0.755182	0.428466	0.341671	0.392008	0.5011	0.142743	0.086259
	0.556708	0.42262		0.382256	0.829289	0.545431	0.390573	0.454846	0.565147	0.767294	0.344362	0.390701	0.497901	0.51226	0.153041	0.0924815
58	0.559708	0.438151		0.392567	0.761256	0.516459	0.411204	0.495118	0.588832	0.797028	0.42836	0.316137	0.480548	0.515447	0.14395	0.0869878
	0.484397	0.445567		0.390484	0.736069	0.51514	0.413298	0.456135	0.59763	0.78557	0.468103	0.363831	0.447824	0.508671	0.13248	0.0800569
59	0.532082	0.439043		0.389694	0.771441	0.482659	0.415	0.429975	0.571469	0.774762	0.417224	0.322928	0.433716	0.498333	0.143397	0.0866541
	0.490314	0.460837		0.39264	0.780714	0.47353	0.439097	0.503764	0.5464	0.782439	0.390167	0.312962	0.348677	0.493462	0.150071	0.090687
60	0.544725	0.431497		0.390872	0.803805	0.479326	0.421739	0.462854	0.571294	0.744083	0.401561	0.229253	0.438531	0.493295	0.15659	0.0946263
	0.548765	0.459935		0.398538	0.803463	0.505333	0.409863	0.473959	0.589324	0.752403	0.422343	0.280668	0.380603	0.5021	0.152323	0.0920478

## Sheet: Gts1
Gts1 FRAP	Gts1-mNeonGreen normalized fluorescence intensities														AVERAGE	STD. DEV.	95% CI
Patch No.	1	2	3	4	5	6	7	8	9	10	11	12	13	14
Time (s)
-5	1.03518	1.02946	1.10758	0.966709	0.830478	0.961279	1.06485	1.04927	0.942374	0.936762	1.06605	0.912517	1.01927	1.01081	0.995186	0.0739844	0.0427173
	0.949958	1.06061	0.984405	1.05266	1.0162	1.06614	0.967891	0.991063	1.04925	0.998123	1.00398	1.00189	0.986454	0.983369	1.008	0.0361138	0.0208515
-4	0.885747	1.09099	0.881628	1.0657	1.0054	1.03617	0.946968	0.994508	1.06692	0.884906	1.00483	1.08636	1.05033	1.06233	1.00448	0.0760484	0.0439091
	1.07703	0.955933	1.03685	0.9921	1.0303	0.984761	1.07558	1.03491	0.960283	1.03612	0.98791	1.02114	1.04854	1.01043	1.01799	0.038013	0.021948
-3	1.07832	0.867303	1.00267	0.929063	1.09035	0.971786	0.976033	0.991871	1.01198	1.0691	1.02348	0.964268	0.943567	0.97172	0.99225	0.0609353	0.035183
	1.00057	1.09738	1.10863	0.934854	1.02841	0.976446	1.03653	1.00286	0.995052	0.986293	0.987517	0.930245	0.976854	0.984145	1.00327	0.0512188	0.0295729
-2	1.03757	0.829013	0.826233	1.02078	1.00437	0.944613	1.04493	1.03911	0.959439	0.950113	0.991399	0.92327	1.03018	1.01675	0.972698	0.0727276	0.0419917
	0.994492	1.07551	1.28079	0.985214	1.00986	0.973852	1.0104	0.983155	0.94777	1.11623	0.932264	1.03463	1.01273	1.01749	1.02674	0.087022	0.050245
-1	1.03329	1.04757	0.985353	1.05606	0.951946	1.07754	0.954671	0.946434	1.03289	1.05866	1.02229	1.06575	0.973398	0.988626	1.01389	0.0459529	0.0265324
	0.907858	0.946228	0.785853	0.996867	1.03268	1.00742	0.922148	0.966815	1.03404	0.963703	0.98028	1.05993	0.958675	0.954337	0.965488	0.0674308	0.0389334
0	0	0	0	0	0	0	0	0	0	0	0	0	0	0	0	0	0
	0.0097343	0.0110316	0.0791266	0.0432602	0.0366146	-0.0279594	0.0571256	0.000460583	0.102152	0.00579328	0.0717787	-0.00406036	0.0536706	0.0379587	0.0340491	0.0366509	0.0211616
1	0.00382654	0.00904192	2.06644e-05	0.178234	0.0845785	0.0942033	-0.00608479	-0.0302911	0.0270815	0.0282775	0.0735847	0.0620964	0.093486	0.0396985	0.0469824	0.0548161	0.0316499
	-0.00528358	-0.00997071	0.0291407	0.063426	0.0398181	0.0136325	0.037821	-0.0122477	0.0769262	-0.0237114	0.0530534	-0.0344993	0.0677737	0.068596	0.0260339	0.0378721	0.0218667
2	-0.00919432	0.0460063	-0.00115075	0.0346091	0.0529379	0.0254561	0.0627287	-0.0270451	0.0538924	0.00242882	0.0439862	0.0528451	0.0671258	0.068389	0.0337868	0.0308295	0.0178004
	0.0189076	-0.0811568	0.0494616	0.10824	0.0512592	0.00802243	0.0855358	0.019436	0.0412792	-0.0116955	0.0721842	0.0322402	0.0537805	0.0485261	0.03543	0.0457889	0.0264377
3	0.060487	0.00234305	-0.0394923	0.0886756	0.0416792	0.0604144	0.0457445	-0.0468661	0.0775671	0.0215486	0.0383592	0.0155379	0.0914342	0.01549	0.0337802	0.0425909	0.0245913
	0.0106495	-0.050273	0.0861486	0.117104	0.0904379	0.0120979	0.1227	0.00106939	0.108325	-0.0687584	0.10784	0.0706595	0.0581601	0.0718692	0.0527164	0.0619449	0.0357659
4	0.0299314	0.0147897	0.111798	0.0979991	0.0349661	0.0686938	0.13732	-0.00354341	0.0390192	-0.00186968	0.0521693	0.0010773	0.0543044	0.05912	0.0496983	0.0430941	0.0248818
	0.0679753	0.0429326	0.0268805	0.0192821	0.00445367	0.0159539	0.0569072	-0.0404368	0.118543	-0.00224297	0.106537	0.0209398	0.0650881	0.0240735	0.0376348	0.0425522	0.0245689
5	0.0820991	-0.0048413	0.0228032	0.0446734	0.0616644	0.0809736	0.101513	-0.00671477	0.0632008	0.00678179	0.116392	0.0463649	0.114131	0.0413669	0.0550291	0.0412011	0.0237888
	-0.00985968	0.00532758	-4.00373e-05	0.183602	0.112955	0.0876794	0.0423303	0.00442777	0.0659654	-0.0386384	0.158154	0.108532	0.0821652	0.0588136	0.0615296	0.0655962	0.0378741
6	0.047716	0.0330948	0.0500867	0.0901945	0.108013	0.0802431	0.114645	-0.000186024	0.00202383	0.000801062	0.114843	0.0655567	0.104518	0.042701	0.0610179	0.0424075	0.0244854
	0.0409974	0.0481504	0.0653835	0.0440731	-0.00201502	0.158931	0.0833904	0.0262751	0.0839746	0.0261675	0.0908844	0.0410859	0.121568	0.0382833	0.0619393	0.0423743	0.0244662
7	0.0310965	0.0473768	0.0791266	0.0431905	0.0623355	0.0604693	0.0984924	-0.0199822	0.0468107	0.0454459	0.0599832	0.0648337	0.116266	0.0370934	0.0551813	0.0319883	0.0184695
	0.051106	-0.0464703	0.00042362	0.0709124	0.0464993	0.145116	0.169495	0.0049371	0.11254	0.0588781	0.0885252	0.0867095	0.0916548	0.0468311	0.0662255	0.0571456	0.0329949
8	0.0378563	0.0551365	0.0253255	0.121129	0.0387804	0.0997773	0.122655	0.0235276	0.0887297	0.0743386	0.122141	0.0294507	0.0688339	0.0650347	0.0694798	0.0365982	0.0211312
	0.00628117	0.0347311	-0.0559192	0.0302998	0.0258732	0.0887766	0.183545	0.0138404	0.126367	0.0556738	0.116404	0.0460823	0.0947668	0.0254893	0.0565865	0.0602976	0.0348148
9	0.104626	0.00946214	0.0578965	0.14299	0.0358515	0.0197002	0.191775	-0.00912711	0.0380423	0.0924682	0.14803	0.0477771	0.146826	0.0520154	0.0770238	0.0612485	0.0353638
	0.0523333	0.0154973	-0.00706335	0.136069	0.0510149	0.0705937	0.126858	0.0354888	0.0369965	0.00371052	0.128863	0.127282	0.130534	0.0879273	0.0711503	0.0515662	0.0297734
10	0.0822446	0.0718937	0.0272034	0.154573	0.176054	0.0952457	0.15645	0.0178941	0.0307232	0.0673149	0.126307	0.124881	0.0895063	0.0773872	0.0926912	0.0497454	0.0287221
	0.0799153	0.0999928	0.0653628	0.103543	-0.028407	0.0557918	0.122875	0.0316589	0.0436734	0.0818942	0.178624	0.152866	0.0914615	0.0574613	0.0811938	0.051635	0.0298131
11	0.0427656	-0.0447233	0.0231467	0.0824248	0.100292	0.105753	0.193176	0.000846558	0.10357	0.0586906	0.155574	0.100163	0.128991	0.0180413	0.0763365	0.0641561	0.0370427
	0.095162	-0.0556666	0.0510153	0.0974696	0.0392691	0.0693146	0.113945	0.049167	0.128728	0.10168	0.173083	0.0885804	0.140574	0.0536922	0.0818581	0.0551586	0.0318476
12	0.125884	-0.100368	0.161036	0.0979283	0.0455839	0.122437	0.0357637	0.0340593	0.0942279	0.115005	0.177075	0.0632618	0.0941198	0.0375978	0.0788295	0.0688862	0.0397737
	0.0362336	-0.033648	0.0631233	0.111383	0.0837248	0.222525	0.154961	0.0184661	0.0324432	0.0916415	0.131996	0.129154	0.0910896	0.0605534	0.0852605	0.06413	0.0370275
13	0.0165152	0.0126894	-0.0543048	0.0919247	0.12992	0.178795	0.15785	0.0301548	0.0902479	0.0746318	0.184485	0.0611082	0.124804	0.066135	0.0832111	0.0685013	0.0395515
	0.0287251	0.0290271	0.0233689	0.14465	0.085586	0.16635	0.047495	0.0438579	0.0609075	0.102749	0.186118	0.110633	0.1092	0.0570011	0.085405	0.0530012	0.030602
14	0.0941635	-0.0895135	0.104069	0.151642	0.0888195	0.153887	0.192651	0.0616764	0.0291718	0.0782093	0.142193	0.119055	0.155696	0.0245785	0.093307	0.0720644	0.0416088
	0.0823489	0.0208256	0.0557177	0.170394	0.0500391	0.158036	0.190243	0.0312739	0.0223928	0.0890781	0.152994	0.109997	0.152624	0.0719685	0.0969953	0.058643	0.0338595
15	0.104439	-0.0256446	0.0811246	0.130559	0.0523889	0.153541	0.168706	0.0495908	0.110651	0.0875817	0.175503	0.062803	0.128675	0.0141735	0.0924351	0.0583297	0.0336786
	-0.00952746	-0.0145247	0.108387	0.173007	0.128974	0.111418	0.11644	0.0961834	0.0469448	0.128543	0.193552	0.103536	0.170074	0.0624925	0.101107	0.0623028	0.0359726
16	0.0834508	-0.00422291	0.0362841	0.17103	0.172027	0.146962	0.0380408	0.0645742	0.110247	0.0704134	0.147293	0.0908763	0.126361	0.0400867	0.0923873	0.0551235	0.0318274
	0.0349239	-0.0896464	0.0548692	0.115833	0.091017	0.117339	0.133774	0.061179	0.020033	0.0315074	0.204647	0.108179	0.207796	0.0524477	0.0817071	0.0768703	0.0443836
17	0.0940592	-0.0651733	0.0528712	0.113961	0.0930304	0.145664	0.0450443	0.0289491	0.0818499	0.115298	0.228753	0.119426	0.14308	0.0479035	0.0889084	0.0681072	0.0393239
	0.0889422	-0.012734	0.00383454	0.167851	0.0749682	0.175671	0.110137	0.081	0.144747	0.105473	0.156237	0.0902046	0.14213	0.0869989	0.101104	0.0559649	0.0323132
18	0.092312	0.0718499	-0.0183229	0.160824	0.084304	0.148697	0.148483	0.0245094	0.0720369	0.0932436	0.18016	0.144374	0.173861	0.0885855	0.104637	0.0579957	0.0334857
	0.0643977	0.0620782	0.068673	0.0323134	0.114175	0.169347	0.09499	0.0809503	0.0322414	0.0976751	0.184509	0.0989274	0.146082	0.0419259	0.0920205	0.0480471	0.0277416
19	0.0935814	0.0196533	-0.00379321	0.117987	0.124489	0.248932	0.147169	0.0805772	-0.00603709	0.115033	0.179913	0.0939126	0.134968	0.0256873	0.0980052	0.0720889	0.0416229
	0.0674143	0.0370527	0.0866536	0.127593	0.170104	0.205183	0.166342	0.0306641	0.00236094	0.108409	0.190751	0.0909818	0.125989	0.0823099	0.106558	0.0616803	0.0356132
20	0.0645433	0.0204277	0.0102315	0.0912884	0.10011	0.155422	0.1568	0.102824	0.0857966	0.0982359	0.18038	0.109962	0.149994	0.0769276	0.10021	0.0494782	0.0285679
	0.0349651	-0.0194106	0.0550112	0.169971	0.163086	0.174227	0.145024	0.0620992	0.140801	0.204296	0.192262	0.0241891	0.148589	0.0621497	0.111233	0.0718923	0.0415094
21	0.0946833	0.0525054	0.0497031	0.230959	0.278728	0.15524	0.241109	0.088623	0.0433031	0.131294	0.140117	0.0438929	0.154622	0.0290507	0.123845	0.0813392	0.0469638
	0.0752971	-0.0174647	0.0199373	0.105697	0.0577581	0.222799	0.119154	0.105695	0.0774995	0.103657	0.177112	0.0321695	0.148396	0.0329185	0.0900448	0.0648285	0.0374309
22	0.061631	-0.0663011	-0.0207651	0.0810824	0.0158663	0.18161	0.138239	0.0809264	0.0647178	0.113483	0.16281	0.029292	0.155076	0.0453879	0.074504	0.0717483	0.0414262
	0.0154123	0.00342703	0.0384436	0.083802	0.116098	0.204945	0.178906	0.0922172	0.0879546	0.0855534	0.158154	0.102564	0.16933	0.0685422	0.100382	0.060529	0.0349484
23	0.0961184	-0.0413632	-0.0328732	0.10538	0.0799106	0.187128	0.149533	0.0788125	0.036187	0.0879022	0.189018	0.154597	0.177194	0.0369486	0.093178	0.0749289	0.0432627
	-0.0356525	0.0368092	0.00363306	0.149593	0.0892479	0.227679	0.0696453	0.0598987	0.0390869	0.0552733	0.22143	0.0906111	0.165873	0.075602	0.089195	0.0769276	0.0444167
24	0.0240035	0.038069	-0.0483715	0.150583	0.0585514	0.214504	0.0928459	0.0975144	0.0430669	0.100666	0.262357	0.0949367	0.17287	0.0832571	0.0989181	0.0805134	0.0464871
	0.0941013	0.0630507	0.115954	0.169158	0.0966003	0.189156	0.135657	0.0525752	0.0586475	0.134924	0.191512	0.0417219	0.120728	0.0661259	0.109279	0.0503758	0.0290861
25	0.00967206	-0.0775977	0.0550306	0.115056	0.0777448	0.190874	0.212567	0.0477127	0.0387165	0.0902525	0.165821	0.0788693	0.156481	0.0758545	0.088361	0.0767683	0.0443247
	0.0760668	0.0116062	0.0287765	0.166263	0.12162	0.23561	0.193614	0.100846	0.091023	0.142214	0.200445	0.100834	0.177594	0.0913536	0.124133	0.0652603	0.0376802
26	0.0306389	0.0055934	-0.0101307	0.128828	0.168305	0.275119	0.209153	0.0703688	0.0739587	0.121201	0.187335	0.167308	0.15049	0.0636552	0.117273	0.0821755	0.0474467
	0.0296614	-0.076072	0.0207858	0.142178	0.186519	0.260902	0.169143	0.0708781	0.0609752	0.125632	0.227672	0.064763	0.180858	0.0668744	0.109341	0.0916272	0.052904
27	0.0870083	0.0353058	0.0597331	0.130135	0.17581	0.247598	0.231829	0.0731661	0.136147	0.162028	0.208763	0.110898	0.183874	0.0874767	0.137841	0.0660779	0.0381523
	0.0553709	0.0836113	-0.0444969	0.174632	0.0796361	0.242883	0.226225	0.116477	0.0585798	0.161174	0.238754	0.0795227	0.162485	0.0753047	0.122154	0.0825167	0.0476437
28	0.033488	0.0148781	0.0838084	0.168099	0.133916	0.179252	0.2359	0.129969	0.071733	0.212708	0.255427	0.124581	0.171823	0.0955824	0.136512	0.0724015	0.0418034
	0.0972835	-0.0465363	0.120636	0.241236	0.151645	0.236322	0.246099	0.0940694	0.0768929	0.168409	0.187089	0.0475651	0.179012	0.0445226	0.131732	0.0856002	0.0494241
29	0.0495043	0.0683568	0.0693381	0.231241	0.117837	0.151255	0.307557	0.0585677	0.0915964	0.212628	0.180602	0.0468237	0.19817	0.090091	0.133826	0.0809814	0.0467573
	0.0741531	0.0162931	0.0612261	0.137515	0.118204	0.161599	0.151459	0.122097	0.0761166	0.21148	0.168696	0.139007	0.227381	0.100902	0.126152	0.0580043	0.0334907
30	0.0581367	0.0161387	0.208137	0.176927	0.110606	0.27616	0.142792	0.106877	0.120128	0.199971	0.205175	0.100286	0.118662	0.117528	0.139823	0.0675586	0.0390072
	0.0807262	0.0689975	0.0150747	0.133984	0.144596	0.236322	0.23056	0.102737	0.0950707	0.234123	0.203516	0.0736436	0.181078	0.0854117	0.134703	0.0716163	0.04135
31	0.0153089	0.00316121	0.0612467	0.118799	0.110361	0.319013	0.089387	0.10914	0.0806023	0.153777	0.18473	0.111251	0.200194	0.0870801	0.117432	0.0800007	0.046191
	0.105728	0.0484822	0.0437504	0.0882866	0.14725	0.168178	0.117754	0.135079	0.118138	0.145499	0.22465	0.107472	0.155434	0.0962316	0.121567	0.0472169	0.0272622
32	0.103794	0.0440166	0.0476857	0.186604	0.226614	0.232193	0.194708	0.107735	0.0421897	0.173082	0.214304	0.158552	0.19025	0.0747457	0.142605	0.0704205	0.0406596
	0.0641067	0.00963883	0.0196144	0.163331	0.137456	0.190747	0.22233	0.0778177	0.0860993	0.154818	0.185025	0.159929	0.21818	0.0974397	0.127609	0.0692491	0.0399833
33	0.11382	-0.00753852	0.0245997	0.190524	0.128395	0.278407	0.195671	0.100896	0.129031	0.144324	0.167467	0.128589	0.192247	0.0529255	0.131383	0.0746986	0.0431297
	0.091459	0.00495193	0.0898011	0.152278	0.103161	0.153541	0.191994	0.137566	0.0869089	0.193136	0.210618	0.143915	0.203541	0.119043	0.134422	0.0569751	0.0328964
34	0.0290162	-0.00811314	-0.0275056	0.0808002	0.0720076	0.214741	0.23056	0.15173	0.108089	0.196313	0.199302	0.127882	0.214889	0.0896041	0.119951	0.0853676	0.0492898
	0.089192	0.200273	0.0840499	0.118728	0.107494	0.186617	0.2591	0.0786006	0.0781072	0.2169	0.196869	0.113635	0.20394	0.0938062	0.144808	0.0623599	0.0360055
35	0.0658328	0.0755634	0.0630432	0.151571	0.19549	0.264794	0.20447	0.134047	0.0614465	0.220853	0.197938	0.115506	0.201268	0.0935446	0.146098	0.0682808	0.0394242
	0.0530618	0.0098378	0.00807204	0.0983521	0.216269	0.255456	0.29714	0.180778	0.113721	0.257835	0.245279	0.102617	0.162141	0.109251	0.150701	0.0944751	0.0545483
36	0.0516469	-0.050273	0.0247405	0.205144	0.111094	0.226564	0.282563	0.129422	0.0867747	0.227955	0.16759	0.0779159	0.171176	0.113453	0.130412	0.0902466	0.0521068
	-0.000790752	-0.0267278	-0.00381388	0.121166	0.249528	0.249224	0.250301	0.0754044	0.0921364	0.173135	0.217634	0.0895871	0.180912	0.0749437	0.124474	0.0974329	0.0562561
37	0.11303	-0.000397937	-0.0405617	0.170394	0.176543	0.24789	0.270656	0.165134	0.124883	0.212762	0.188736	0.0650631	0.175059	0.0674963	0.138335	0.0897022	0.0517925
	0.0983653	0.0766689	-0.0467571	0.145815	0.178983	0.200121	0.281206	0.15832	0.0292727	0.162936	0.182248	0.114058	0.158312	0.0824995	0.130146	0.0801882	0.0462993
38	0.0691816	0.0229037	0.0260527	0.146344	0.176969	0.242518	0.233754	0.118342	0.0655618	0.217461	0.205887	0.0472477	0.169069	0.0711025	0.129457	0.0791336	0.0456904
	0.0370454	-0.00764914	0.0339232	0.236928	0.196253	0.272871	0.279674	0.108966	0.118678	0.273563	0.215054	0.0887391	0.208953	0.0655488	0.152039	0.0996768	0.0575516
39	0.0398323	0.0632943	0.0342861	0.189429	0.201624	0.252934	0.191207	0.0902644	0.0700463	0.214204	0.192618	0.0727076	0.198651	0.0637993	0.133921	0.0772654	0.0446117
	0.0326148	-0.0297792	0.0531347	0.161107	0.234729	0.261431	0.234017	0.0887971	0.154561	0.15116	0.199916	0.0673406	0.203238	0.0724554	0.134623	0.0880954	0.0508647
40	0.0704089	0.0508699	0.033116	0.152984	0.258406	0.249352	0.26479	0.0880878	0.101276	0.170732	0.250377	0.0587775	0.198968	0.0864127	0.145326	0.0858448	0.0495653
	0.0250853	-0.0294696	-0.0051661	0.171313	0.21337	0.24323	0.230603	0.135104	0.0907203	0.229637	0.192508	0.0757265	0.209669	0.0587052	0.131503	0.0944843	0.0545536
41	0.0489012	0.204915	-0.0718411	0.139494	0.205407	0.285919	0.20412	0.139158	0.0657636	0.179944	0.203578	0.0608604	0.23552	0.101813	0.143111	0.0940258	0.0542889
	0.0229428	-0.0322552	-0.0222788	0.119576	0.16034	0.235482	0.256693	0.137616	0.14468	0.205713	0.195887	0.0902936	0.192977	0.0693355	0.126929	0.0914083	0.0527776
42	0.0302646	0.0171113	0.0710739	0.103261	0.220816	0.26885	0.206921	0.138064	0.107448	0.235645	0.18548	0.0763625	0.22296	0.0874858	0.140839	0.0817199	0.0471837
	0.0333223	-0.0908625	0.0192515	0.153372	0.24486	0.241056	0.145331	0.135962	0.0987468	0.245578	0.207362	0.0676939	0.185168	0.0921021	0.127067	0.0981743	0.0566841
43	0.0220276	0.0169346	0.0201194	0.15422	0.209465	0.306842	0.205082	0.128625	0.1751	0.27479	0.214377	0.104171	0.218345	0.101957	0.153718	0.0927484	0.0535514
	-0.0118777	-0.0237656	0.012613	0.170358	0.153781	0.257776	0.152334	0.144666	0.125761	0.222775	0.209009	0.167327	0.195249	0.0751242	0.132224	0.0878146	0.0507027
44	0.00867356	0.0272141	0.0793475	0.139211	0.173704	0.28685	0.179256	0.167037	0.133079	0.173536	0.152981	0.0957139	0.201653	0.0850151	0.135948	0.0725982	0.0419169
	0.0413094	-0.0964551	-0.0525083	0.107993	0.213248	0.230401	0.181138	0.132692	0.087246	0.29228	0.213776	0.0141954	0.208788	0.0634117	0.116965	0.114162	0.0659153
45	0.121079	-0.0727564	-0.0379386	0.142849	0.145451	0.32318	0.230078	0.0964818	0.102423	0.268008	0.183452	0.0873444	0.188639	0.0571452	0.131103	0.107941	0.0623234
	0.0353395	-0.0586296	0.0228639	0.137375	0.147831	0.328699	0.236118	0.131933	0.060098	0.178582	0.164186	0.116778	0.202039	0.0679378	0.126511	0.0979008	0.0565262
46	0.0881523	0.0246944	-0.109618	0.222165	0.172149	0.273365	0.262821	0.156691	0.104716	0.256019	0.174704	0.0837602	0.170763	0.0901903	0.140755	0.10441	0.0602847
	0.0677886	-0.112749	-0.0382007	0.178623	0.25438	0.221429	0.206921	0.181461	0.121039	0.260265	0.236801	0.098185	0.244513	0.09661	0.144076	0.113263	0.065396
47	0.0603213	0.0976935	-0.0447397	0.193243	0.146	0.245296	0.182758	0.153694	0.0825918	0.260666	0.19005	0.0129594	0.20124	0.076729	0.13275	0.0884738	0.0510833
	0.0765665	0.0189903	0.00121016	0.164602	0.215171	0.224882	0.247762	0.162797	0.143735	0.275591	0.149344	0.0634379	0.196971	0.0994956	0.145754	0.0842587	0.0486495
48	0.00802833	0.0362568	0.0666957	0.215916	0.129156	0.294507	0.27998	0.16118	0.0661007	0.203335	0.178059	0.0998624	0.181298	0.119034	0.145672	0.0866361	0.0500222
	0.0995093	-0.0195435	-0.0144083	0.237104	0.218314	0.16752	0.230515	0.144206	0.106301	0.278074	0.171067	0.117113	0.212107	0.102434	0.146451	0.0890907	0.0514394
49	0.00590684	0.00504027	0.00730487	0.160789	0.203453	0.269234	0.248638	0.124472	0.10185	0.323549	0.157306	0.122922	0.195305	0.138329	0.147436	0.0980701	0.056624
	0.138573	-0.0739502	-0.00106938	0.207722	0.26518	0.335715	0.205695	0.1381	0.147108	0.357995	0.181523	0.157245	0.219558	0.0803897	0.168556	0.116559	0.0672991
50	0.0850946	-0.0342226	0.0878237	0.225379	0.279551	0.228191	0.218259	0.161429	0.0696083	0.303067	0.203553	0.156574	0.197357	0.100929	0.163042	0.0921782	0.0532221
	0.154048	-0.0750334	0.0547491	0.2602	0.283213	0.284767	0.198735	0.137442	0.0827271	0.375003	0.201244	0.120255	0.228207	0.104923	0.172177	0.114435	0.0660727
51	-0.00628208	-0.0785925	-0.00702202	0.160683	0.151491	0.297779	0.164942	0.136547	0.0825252	0.236046	0.215496	0.157369	0.200139	0.0925618	0.128834	0.103603	0.0598184
	0.00574027	-0.0360133	-0.0416517	0.24392	0.222403	0.266731	0.201888	0.18069	0.0874822	0.303869	0.158818	0.114782	0.245436	0.0938062	0.146278	0.112469	0.0649375
52	0.125302	-0.00539443	-0.0413689	0.184026	0.235186	0.342203	0.20587	0.176313	0.0882241	0.293802	0.196218	0.174618	0.210509	0.0618251	0.160524	0.106581	0.0615379
	0.0243568	0.0437731	-0.0574936	0.177917	0.256423	0.284182	0.192739	0.173814	0.0956773	0.26176	0.210004	0.137382	0.24191	0.115824	0.154162	0.100461	0.0580045
53	0.0012264	0.0726458	0.0447991	0.159552	0.315006	0.239283	0.187091	0.155535	0.118678	0.282374	0.195407	0.110863	0.201929	0.121802	0.157585	0.0879967	0.0508078
	0.127007	0.0590936	-0.0238532	0.213267	0.245439	0.285554	0.211387	0.177581	0.119791	0.276953	0.216184	0.140295	0.231264	0.103282	0.170232	0.087527	0.0505366
54	0.0690782	0.0654606	0.0619325	0.215208	0.311436	0.235884	0.277398	0.156318	0.113214	0.325524	0.182543	0.105495	0.253052	0.12072	0.17809	0.0924217	0.0533627
	0.0855101	-0.0440604	0.0524282	0.188829	0.26457	0.259384	0.132329	0.160247	0.0814795	0.346245	0.181007	0.143279	0.240216	0.125183	0.158332	0.100135	0.0578163
55	0.020738	0.00214408	-0.100073	0.0758569	0.155245	0.284165	0.316269	0.155609	0.118543	0.310064	0.250599	0.120626	0.298735	0.0755838	0.148865	0.12936	0.0746904
	0.0314708	0.0665438	0.0268198	0.146592	0.287851	0.332445	0.25179	0.174274	0.1378	0.247874	0.26436	0.18161	0.20113	0.103886	0.175318	0.0956803	0.0552441
56	0.0793323	0.0504719	0.0484929	0.199706	0.194881	0.249736	0.262864	0.139257	0.134495	0.261066	0.188699	0.145398	0.214228	0.0829864	0.16083	0.075222	0.0434319
	0.0338001	0.00782583	0.0722247	0.105415	0.206871	0.337087	0.265929	0.187119	0.118442	0.26005	0.232967	0.122445	0.248713	0.0954558	0.163882	0.0982842	0.0567476
57	0.00501267	-0.000928785	0.0103722	0.104356	0.21932	0.256497	0.185252	0.139816	0.113046	0.254711	0.242809	0.175059	0.229708	0.126066	0.147221	0.0925131	0.0534155
	0.054247	0.0236995	0.0131774	0.17336	0.202508	0.350628	0.309221	0.144841	0.0738233	0.258503	0.26291	0.112752	0.218167	0.12035	0.165585	0.106197	0.0613161
58	0.0935604	0.0328959	-0.0297258	0.192678	0.256026	0.303754	0.227846	0.122011	0.167478	0.259196	0.202939	0.158569	0.215068	0.0803176	0.163044	0.0938737	0.0542011
	0.0272068	0.0757847	0.0902454	0.18392	0.241106	0.278481	0.295432	0.162797	0.183936	0.280745	0.239234	0.15804	0.291862	0.144839	0.189545	0.0859163	0.0496066
59	0.0371699	0.000375652	0.13561	0.195538	0.260207	0.335607	0.299942	0.173652	0.190748	0.263815	0.270196	0.167927	0.26334	0.10175	0.192563	0.0985397	0.0568952
	0.0776895	0.0383563	-0.00653899	0.164886	0.2163	0.381146	0.28694	0.18028	0.216311	0.218475	0.231309	0.147605	0.262954	0.109621	0.180381	0.102688	0.0592903
60	0.0419538	-0.073066	0.0160627	0.177139	0.105785	0.286979	0.270131	0.171737	0.142589	0.265658	0.252233	0.137682	0.257803	0.122793	0.155391	0.108031	0.0623754
	-0.00376522	0.00397937	-0.0123702	0.210405	0.245866	0.310406	0.274421	0.200549	0.150075	0.288302	0.288872	0.104701	0.281602	0.11394	0.175499	0.116987	0.0675461

## Sheet: Las17
Las17 FRAP	Las17-mNeonGreen normalized fluorescence intensities
Patch No.	1	2	3	4	5	6	7	8	9	10	11	12	AVERAGE	STD. DEV.	95% CI
Time (s)
-5	0.890911	1.01246	1.05642	0.931295	1.00514	1.06436	0.936991	1.03894	1.00889	1.0119	0.951246	1.02356	0.994342	0.0542572	0.0344734
	0.982949	1.01336	1.00621	1.1243	1.14805	1.06518	0.892591	1.02071	0.948638	0.943089	0.998588	1.02698	1.01422	0.072783	0.0462441
-4	1.13446	1.124	0.875467	0.976865	1.02328	0.897334	1.05268	0.952775	0.908203	1.04351	1.0002	0.926614	0.992948	0.0856489	0.0544187
	0.810006	1.03018	0.936514	1.03592	0.961392	0.954235	1.00953	0.986735	1.0274	1.06317	1.08092	0.87498	0.980916	0.0790453	0.050223
-3	0.986515	0.992797	1.16574	0.991899	1.03693	1.0007	1.0359	1.02203	0.980489	0.987197	1.06884	0.950719	1.01831	0.0560801	0.0356316
	1.14344	0.96334	0.989787	1.04582	0.99438	1.16733	1.00561	0.991374	1.02761	0.974158	1.00927	0.924521	1.01972	0.0705854	0.0448478
-2	0.929596	0.931439	1.00783	0.95744	0.88406	0.95803	0.978129	0.979177	1.04823	0.964034	1.01271	1.09355	0.978685	0.0561862	0.035699
	0.974	0.988303	0.96204	1.04038	1.11183	0.840697	0.973438	1.0074	1.04101	1.01501	0.948874	0.97858	0.99013	0.0649042	0.0412382
-1	1.02646	0.924293	0.924321	0.901227	0.856902	1.05453	1.03041	0.951287	0.9886	1.0091	0.965466	1.09231	0.977076	0.068943	0.0438043
	1.12167	1.01983	0.939371	0.994852	0.978035	0.997605	1.08472	1.04957	1.02092	0.988834	0.963886	1.10819	1.02229	0.0577066	0.036665
0	0	0	0	0	0	0	0	0	0	0	0	0	0	0	0
	0.10569	0.131407	0.0904615	0.0519798	0.103195	0.0521855	0.078865	-0.00937452	-0.107522	0.102633	0.123193	0.0713188	0.0661692	0.0666199	0.0423283
1	0.159751	0.181171	0.140242	0.0346532	0.102548	0.104168	0.153148	-0.0237548	0.0525882	0.0928085	0.05063	0.229408	0.106447	0.0708371	0.0450078
	0.178263	0.200509	0.131169	0.0858563	0.140269	0.0755126	0.245138	0.0299393	0.013459	0.22162	0.120252	0.25974	0.141811	0.0813654	0.0516971
2	0.207507	0.120665	0.204756	0.106097	0.133939	0.0888402	0.260576	-0.0149416	0.110257	0.192786	0.105556	0.237014	0.146088	0.0770463	0.0489529
	0.297114	0.122048	0.169179	0.161146	0.253479	0.0772058	0.412204	0.0976853	0.0221655	0.28913	0.204319	0.191512	0.191432	0.108788	0.0691208
3	0.309046	0.190782	0.253927	0.152056	0.310581	0.164469	0.473429	0.121788	0.163291	0.211337	0.287785	0.253083	0.240965	0.0969614	0.0616063
	0.27196	0.182277	0.273422	0.181698	0.31143	0.0605215	0.471754	0.11251	0.0584122	0.301051	0.227169	0.417164	0.239114	0.129471	0.0822622
4	0.279617	0.261453	0.35571	0.227812	0.310033	0.15739	0.46343	0.152636	0.0781693	0.314229	0.268632	0.430382	0.274958	0.112391	0.0714098
	0.388782	0.18963	0.361106	0.324236	0.295186	0.228654	0.398616	0.117343	0.132066	0.297118	0.296506	0.42558	0.287902	0.102169	0.0649152
5	0.30677	0.185458	0.32947	0.350924	0.240175	0.144077	0.474287	0.158822	0.148734	0.380462	0.247996	0.403282	0.280871	0.110026	0.069907
	0.335675	0.192742	0.435326	0.394787	0.31417	0.189431	0.598761	0.194192	0.210799	0.374372	0.272457	0.363437	0.323012	0.122426	0.077786
6	0.39155	0.208692	0.379859	0.37645	0.373566	0.271133	0.684871	0.140903	0.256643	0.38777	0.30109	0.422632	0.349597	0.136091	0.0864682
	0.473716	0.266293	0.462385	0.351624	0.28218	0.301904	0.619418	0.15051	0.258128	0.369679	0.396755	0.323927	0.35471	0.122722	0.0779739
7	0.333124	0.195001	0.375256	0.358073	0.508602	0.2288	0.746316	0.171094	0.34016	0.420278	0.3271	0.300392	0.358683	0.15405	0.0978789
	0.327404	0.388733	0.311432	0.424895	0.415869	0.325669	0.650097	0.295744	0.223516	0.421955	0.443591	0.529275	0.396515	0.114078	0.0724816
8	0.417165	0.275397	0.436516	0.419339	0.319851	0.2736	0.877022	0.194598	0.226338	0.372015	0.284814	0.386449	0.373592	0.177275	0.112635
	0.521841	0.373727	0.411574	0.391096	0.37815	0.337303	0.799237	0.200126	0.21077	0.434415	0.36237	0.568596	0.415767	0.160495	0.101974
9	0.320792	0.379698	0.405464	0.44362	0.397731	0.338676	0.770145	0.237584	0.190239	0.458814	0.352731	0.617379	0.409406	0.157149	0.0998479
	0.479465	0.426996	0.43969	0.510868	0.618273	0.393942	0.758515	0.324079	0.159875	0.46738	0.333515	0.603494	0.459675	0.156142	0.0992081
10	0.564769	0.335166	0.370232	0.469997	0.544527	0.391913	0.818484	0.269728	0.233142	0.466403	0.356934	0.49994	0.443436	0.157146	0.0998459
	0.43869	0.371331	0.378854	0.470776	0.442677	0.220144	0.726671	0.320813	0.281363	0.478403	0.31999	0.629503	0.423268	0.143884	0.0914192
11	0.644106	0.336733	0.430036	0.536431	0.51772	0.329231	0.827404	0.317701	0.25691	0.559072	0.360631	0.444598	0.463381	0.163076	0.103613
	0.369287	0.330948	0.495792	0.531652	0.582895	0.33688	0.663994	0.274231	0.3464	0.585709	0.362653	0.493332	0.447814	0.126202	0.0801851
12	0.437953	0.450714	0.466591	0.505196	0.6107	0.364761	0.826325	0.276744	0.27135	0.494996	0.309654	0.540117	0.462925	0.156074	0.0991646
	0.521994	0.358262	0.518884	0.623104	0.496293	0.343376	0.851938	0.289384	0.257624	0.531117	0.458352	0.632687	0.490251	0.166996	0.106104
13	0.495241	0.260461	0.448287	0.512344	0.557083	0.37587	0.752327	0.23515	0.311608	0.637105	0.458887	0.544918	0.465773	0.152747	0.0970511
	0.44318	0.283096	0.451752	0.560478	0.54353	0.439077	0.842952	0.246166	0.392451	0.577362	0.399693	0.630359	0.484175	0.161109	0.102364
14	0.619413	0.393804	0.489789	0.500961	0.602526	0.359141	0.872616	0.279392	0.378487	0.574267	0.342807	0.749127	0.513528	0.177959	0.11307
	0.611572	0.505688	0.452069	0.519453	0.568543	0.519801	0.723896	0.275565	0.477573	0.575505	0.352857	0.592178	0.514558	0.118535	0.0753135
15	0.475868	0.434049	0.549276	0.525203	0.578311	0.357872	0.871317	0.285597	0.399434	0.632413	0.501079	0.797623	0.534003	0.170701	0.108458
	0.509755	0.459012	0.475108	0.567938	0.630083	0.391854	0.948883	0.35775	0.516019	0.60288	0.427316	0.661026	0.545635	0.157947	0.100355
16	0.502253	0.335972	0.530814	0.532429	0.589771	0.408758	0.832513	0.405626	0.476622	0.67121	0.393342	0.635541	0.526237	0.140166	0.0890574
	0.441182	0.3912	0.444848	0.520697	0.493502	0.456273	0.925208	0.373483	0.506304	0.624546	0.540869	0.867468	0.548798	0.176122	0.111903
17	0.462307	0.381887	0.433476	0.478234	0.595651	0.390599	0.843414	0.289732	0.50868	0.642337	0.458414	0.835232	0.526663	0.17306	0.109957
	0.531158	0.486648	0.569882	0.606631	0.567348	0.467133	0.860239	0.422615	0.575827	0.571233	0.334336	0.659694	0.554395	0.130399	0.0828518
18	0.504097	0.328182	0.5488	0.604766	0.67418	0.497992	0.810556	0.366428	0.555594	0.629797	0.503734	0.557517	0.54847	0.128839	0.0818601
	0.542106	0.549759	0.493888	0.637712	0.768605	0.454404	0.755851	0.355082	0.485714	0.589762	0.495106	0.674243	0.566853	0.123933	0.0787435
19	0.495087	0.377969	0.466142	0.600998	0.782808	0.458214	0.657452	0.394145	0.515515	0.725602	0.445456	0.600737	0.543344	0.12993	0.0825539
	0.546226	0.406459	0.467226	0.6273	0.630182	0.467469	0.627501	0.373734	0.571638	0.700762	0.382785	0.587709	0.532416	0.109806	0.0697676
20	0.603792	0.391408	0.566787	0.61545	0.57557	0.476169	0.75072	0.435836	0.645766	0.723764	0.604549	0.539925	0.577478	0.106779	0.067844
	0.47427	0.548698	0.588634	0.544667	0.640149	0.493949	0.702028	0.335444	0.617422	0.633292	0.567257	0.595459	0.561772	0.0952783	0.0605369
21	0.572057	0.349365	0.529968	0.529399	0.827753	0.482416	0.686435	0.363123	0.578144	0.741416	0.577845	0.537978	0.564658	0.13902	0.0883291
	0.569535	0.422386	0.530655	0.686506	0.566452	0.511684	0.687227	0.3845	0.48824	0.72043	0.298592	0.633162	0.541614	0.129956	0.08257
22	0.590938	0.394381	0.657988	0.668713	0.699345	0.513538	0.796836	0.46133	0.563318	0.59054	0.55588	0.610007	0.591901	0.108065	0.0686614
	0.680853	0.40844	0.581017	0.604727	0.529329	0.558265	0.660271	0.405858	0.440643	0.690479	0.487646	0.675575	0.560259	0.106446	0.0676325
23	0.660311	0.454057	0.492275	0.662613	0.716435	0.444434	0.561476	0.440185	0.609934	0.682791	0.561253	0.621135	0.575575	0.0986209	0.0626607
	0.609972	0.464451	0.70769	0.717353	0.709957	0.459762	0.691456	0.362698	0.602745	0.711944	0.511539	0.658126	0.600641	0.122108	0.0775836
24	0.635433	0.471919	0.705838	0.595908	0.767759	0.478227	0.664412	0.390665	0.613767	0.649605	0.419161	0.608773	0.583456	0.117537	0.0746796
	0.569013	0.497137	0.495132	0.658222	0.680608	0.438303	0.776509	0.501669	0.450833	0.638243	0.566974	0.651753	0.577033	0.104685	0.0665138
25	0.511909	0.497574	0.517879	0.609468	0.650912	0.477074	0.679893	0.405548	0.461678	0.668035	0.493969	0.600546	0.547874	0.0901417	0.0572733
	0.665601	0.438105	0.660185	0.642606	0.63118	0.462316	0.615543	0.512802	0.52	0.602961	0.614126	0.581053	0.578873	0.0770691	0.0489674
26	0.663755	0.552041	0.569431	0.676444	0.658833	0.46779	0.757657	0.488603	0.563853	0.654857	0.537296	0.735577	0.610511	0.0937364	0.0595573
	0.580575	0.577464	0.602997	0.746139	0.620665	0.539127	0.681633	0.56004	0.562783	0.684509	0.464955	0.848688	0.622465	0.10322	0.0655827
27	0.524116	0.491488	0.56639	0.738874	0.700838	0.577344	0.834715	0.540017	0.68338	0.635448	0.547537	0.705053	0.628767	0.104179	0.0661923
	0.605084	0.566792	0.547133	0.68091	0.853413	0.535916	0.674256	0.549642	0.473324	0.577661	0.603603	0.677144	0.612073	0.0989057	0.0628417
28	0.580821	0.515645	0.489312	0.626406	0.678517	0.42537	0.65754	0.525539	0.549831	0.70184	0.496591	0.559991	0.567284	0.0843621	0.0536011
	0.692077	0.550403	0.495554	0.806395	0.737064	0.594466	0.717157	0.574556	0.478762	0.611886	0.487775	0.582241	0.610695	0.106179	0.0674628
29	0.651794	0.47494	0.567527	0.765293	0.720621	0.555477	0.739333	0.570111	0.483664	0.608691	0.634636	0.638727	0.617568	0.0934896	0.0594004
	0.558772	0.555521	0.637991	0.767234	0.717433	0.540047	0.737837	0.544191	0.453478	0.648586	0.610301	0.602306	0.614475	0.0924483	0.0587389
30	0.546318	0.479895	0.522826	0.69008	0.850026	0.574789	0.74779	0.537213	0.517386	0.630436	0.617697	0.677856	0.616026	0.109276	0.0694307
	0.478821	0.549459	0.495343	0.71063	0.617128	0.584438	0.77772	0.507795	0.459835	0.727918	0.538341	0.747747	0.599598	0.113894	0.0723649
31	0.616153	0.636632	0.491507	0.699598	0.580005	0.503131	0.667847	0.504278	0.486753	0.673646	0.495865	0.765388	0.5934	0.0966558	0.0614122
	0.56486	0.582121	0.553059	0.735184	0.744538	0.523333	0.673573	0.495251	0.509304	0.655715	0.464039	0.757589	0.604881	0.104251	0.0662379
32	0.662433	0.538004	0.583213	0.603524	0.596249	0.518998	0.696741	0.509768	0.529567	0.625624	0.507621	0.773564	0.595442	0.0831965	0.0528605
	0.470148	0.683446	0.464131	0.657368	0.625398	0.531931	0.72526	0.555325	0.459033	0.614462	0.538246	0.767859	0.591051	0.104294	0.0662656
33	0.564462	0.800654	0.534305	0.649055	0.610649	0.486519	0.70075	0.559094	0.440493	0.700821	0.618487	0.77442	0.619976	0.110637	0.0702953
	0.558004	0.629326	0.501322	0.674269	0.638353	0.509392	0.69771	0.517287	0.481703	0.814558	0.512046	0.55519	0.590763	0.101218	0.0643108
34	0.517075	0.621812	0.524783	0.642762	0.563661	0.652156	0.73951	0.467593	0.518812	0.739878	0.478671	0.640437	0.592262	0.0942283	0.0598698
	0.563601	0.651616	0.449609	0.648122	0.615383	0.65074	0.776443	0.528709	0.603578	0.732371	0.548484	0.779745	0.629033	0.10015	0.0636321
35	0.562431	0.549528	0.531845	0.668285	0.638654	0.611122	0.898581	0.503485	0.548552	0.735486	0.516406	0.762439	0.627235	0.120162	0.0763472
	0.469841	0.656571	0.385123	0.677609	0.499531	0.649835	0.782014	0.511777	0.454933	0.790237	0.504524	0.688269	0.589189	0.134356	0.0853655
36	0.552223	0.724383	0.492539	0.61141	0.674829	0.590832	0.726627	0.551555	0.494182	0.792533	0.645003	0.811079	0.638933	0.108775	0.0691126
	0.540384	0.586592	0.572632	0.72652	0.68325	0.662622	0.896468	0.530314	0.503451	0.688122	0.533883	0.599215	0.626954	0.111532	0.0708638
37	0.502129	0.59897	0.552212	0.589964	0.552999	0.451703	0.758339	0.518368	0.474959	0.588564	0.515997	0.591324	0.557961	0.0795386	0.0505364
	0.446501	0.536182	0.549885	0.750179	0.734574	0.59251	0.752657	0.56497	0.421747	0.650424	0.478483	0.630643	0.592396	0.114703	0.072879
38	0.542013	0.521523	0.627333	0.719643	0.656641	0.591547	0.753868	0.530874	0.478731	0.677081	0.421026	0.68613	0.600534	0.102872	0.0653621
	0.605237	0.481347	0.570145	0.672559	0.692917	0.540398	0.894199	0.49071	0.462272	0.642955	0.519125	0.601356	0.597768	0.11994	0.0762064
39	0.590138	0.624901	0.414615	0.680328	0.580753	0.526939	0.625784	0.51688	0.528587	0.582315	0.477786	0.76458	0.576134	0.0931371	0.0591765
	0.450775	0.628566	0.517006	0.681998	0.619717	0.632069	0.776047	0.534063	0.431997	0.644354	0.394638	0.661215	0.581037	0.114911	0.0730112
40	0.58039	0.53148	0.435088	0.681689	0.471628	0.561593	0.677251	0.540074	0.41016	0.633371	0.527436	0.914538	0.580392	0.135915	0.0863561
	0.521133	0.544802	0.508146	0.621239	0.521756	0.474592	0.698856	0.530062	0.423767	0.709328	0.59292	0.70258	0.570765	0.0943858	0.0599698
41	0.623441	0.547039	0.49209	0.635925	0.586583	0.606481	0.755411	0.45186	0.333623	0.603041	0.581858	0.759444	0.5814	0.118772	0.0754643
	0.506619	0.532748	0.439982	0.633476	0.537351	0.570513	0.873565	0.482031	0.331723	0.636407	0.530122	0.761013	0.569629	0.143513	0.0911837
42	0.700994	0.557504	0.542531	0.646879	0.501575	0.581607	0.770606	0.410883	0.478107	0.59092	0.579425	0.885203	0.603853	0.131055	0.0832684
	0.571841	0.544941	0.583556	0.576095	0.649515	0.569505	0.837865	0.439334	0.320314	0.617817	0.533695	0.830429	0.589575	0.143074	0.090905
43	0.530636	0.485358	0.520339	0.608806	0.400373	0.559724	0.872419	0.473372	0.430304	0.678478	0.391034	0.877499	0.569028	0.165204	0.104965
	0.651055	0.584033	0.403188	0.538101	0.623206	0.596131	0.652299	0.409298	0.433482	0.577781	0.491567	0.72193	0.556839	0.103386	0.0656886
44	0.440013	0.59973	0.492593	0.492997	0.695458	0.509685	0.727111	0.525578	0.480842	0.694971	0.517767	0.692451	0.572433	0.103113	0.0655149
	0.438967	0.533025	0.40795	0.545949	0.669944	0.563447	0.744685	0.516069	0.462926	0.57241	0.505252	0.676431	0.553088	0.10108	0.0642232
45	0.554067	0.518549	0.565279	0.528389	0.64533	0.553302	0.762811	0.528188	0.483783	0.592457	0.377444	0.729491	0.569924	0.10444	0.0663581
	0.281492	0.475331	0.5953	0.607641	0.592511	0.518765	0.763493	0.578847	0.346311	0.540102	0.694779	0.650327	0.553742	0.136411	0.0866713
46	0.502467	0.543674	0.458259	0.676482	0.694859	0.487628	0.739092	0.545505	0.346548	0.575205	0.531197	0.844599	0.578793	0.137042	0.0870724
	0.38666	0.399451		0.59482	0.670644	0.538003	0.706761	0.552851	0.488775	0.453183	0.670918	0.804471	0.569685	0.133743	0.0849759
47	0.447239	0.563842		0.651735	0.593607	0.495846	0.674388	0.600418	0.414051	0.605896	0.497697	0.749745	0.572224	0.101369	0.064407
	0.411014	0.496352		0.656903	0.51184	0.535814	0.719094	0.574305	0.425401	0.589782	0.622533	0.791966	0.57591	0.117472	0.074638
48	0.396992	0.646706		0.667857	0.592014	0.502474	0.792475	0.671797	0.459955	0.615022	0.547316	0.745703	0.603483	0.119785	0.0761078
	0.421716	0.55944		0.621083	0.614188	0.501174	0.713038	0.522505	0.542848	0.626003	0.497192	0.76957	0.580796	0.100913	0.0641173
49	0.520272	0.653736		0.655347	0.70886	0.532311	0.799523	0.572159	0.472196	0.620273	0.489859	0.776275	0.618256	0.112075	0.0712088
	0.59884	0.634651		0.56347	0.760883	0.513057	0.714535	0.594523	0.485803	0.608212	0.505694	0.715511	0.608653	0.0914596	0.0581107
50	0.462799	0.514169		0.627454	0.666807	0.379753	0.611336	0.536286	0.453418	0.559971	0.618741	0.793724	0.56586	0.115001	0.0730682
	0.576238	0.525004		0.635691	0.626396	0.531683	0.696896	0.510502	0.456954	0.565961	0.457814	0.709093	0.572021	0.0868063	0.0551541
51	0.543213	0.486211		0.585924	0.728744	0.640712	0.709999	0.478687	0.418299	0.596931	0.465873	0.711898	0.578772	0.109544	0.0696009
						0.51278		0.500374	0.408555	0.556836	0.387243	0.751362	0.519525	0.130664	0.0830202
52						0.50497		0.526931	0.35965	0.562247	0.339741	0.705385	0.499821	0.135786	0.0862741
						0.552061		0.517943	0.406238	0.616718	0.338635	0.692405	0.520667	0.131105	0.0833002
53						0.608904		0.539862	0.409001	0.564643	0.388189	0.625793	0.522732	0.101127	0.0642532
						0.485686		0.578345	0.354184	0.559671	0.326814	0.641722	0.49107	0.127095	0.0807522
54						0.545521		0.559654	0.470324	0.650065	0.330133	0.483728	0.506571	0.107602	0.0683673
						0.565462		0.504548	0.318947	0.587845	0.381396	0.612386	0.495097	0.119462	0.0759028
55						0.54504		0.541795	0.391144	0.563045	0.301754	0.804231	0.524501	0.171963	0.10926
						0.456025		0.573551	0.448219	0.583532	0.260922	0.685177	0.501238	0.14727	0.0935708
56						0.475468		0.559983	0.462331	0.48014	0.337402	0.631023	0.491058	0.0991347	0.0629872
						0.462082		0.552368	0.464798	0.502204	0.361326	0.680519	0.503883	0.106912	0.0679289
57						0.519859		0.492294	0.482564	0.588884	0.3143	0.711898	0.5183	0.131175	0.0833446
						0.613604		0.537678	0.409386	0.655096	0.375644	0.640247	0.538609	0.120649	0.0766568
58						0.628741		0.634474	0.365533	0.659608	0.39903	0.70548	0.565478	0.14485	0.092033
						0.529376		0.523355	0.413486	0.628359	0.297741	0.652609	0.507488	0.13359	0.0848789
59						0.46798		0.52266	0.428134	0.56646	0.44906	0.611101	0.507566	0.071715	0.0455655
						0.408466		0.556774	0.530815	0.560151	0.358262	0.633068	0.507922	0.103527	0.0657781
60						0.468958		0.491792	0.384905	0.573329	0.373305	0.687888	0.496696	0.119116	0.0756826
						0.497569		0.550067	0.274796	0.489525	0.354216	0.735958	0.483688	0.160419	0.101926

## Sheet: Lsb3
Lsb3 FRAP	Lsb3-mNeonGreen normalized fluorescence intensities
Patch No.	1	2	3	4	5	6	7	8	9	10	11	12	13	14	15	AVERAGE	STD. DEV.	95% CI
Time (s)
-5	0.975978	0.997404	0.984997	0.924009	1.03072	1.0081	0.967182	0.972895	0.999742	1.03034	0.951548	0.993806		0.969655	1.16384	0.997733	0.0537292	0.0297543
	0.926146	1.01612	0.962554	0.973946	1.05285	0.961569	1.0127	0.987415	1.06152	1.02407	0.997263	0.953605	0.966958	0.961801	0.833579	0.981092	0.05383	0.02981
-4	0.993095	1.00745	0.937044	0.995018	1.00088	0.965106	0.939619	0.992119	1.00473	0.992913	0.941821	0.998783	1.03893	0.997277	0.986706	0.986419	0.0274496	0.0152011
	1.08554	1.02921	0.989347	1.03914	1.02401	1.03831	0.961724	0.945026	0.951927	1.02012	0.978579	0.988487	0.957906	0.954091	0.84471	0.991411	0.0574073	0.0317911
-3	1.06271	1.02911	1.01722	0.980851	1.01256	1.0252	1.01476	1.00381	1.03432	1.00955	0.989656	1.07168	0.996673	0.980487	1.08689	1.02188	0.03105	0.0171949
	1.00579	0.980712	1.03414	1.05191	0.990569	1.00651	0.97569	0.977854	1.0133	0.96881	0.988925	1.07745	0.87777	0.97369	0.935773	0.991995	0.0459357	0.0254384
-2	0.989991	0.973626	1.03023	1.01257	0.954066	1.04248	1.01174	1.07107	1.0057	1.03869	1.01452	0.927239	1.03275	0.996244	1.0731	1.00752	0.0419662	0.0232401
	0.993988	0.976271	0.983922	1.05227	0.957397	0.978168	1.03357	0.986219	1.01243	0.996628	1.04192	0.975122	1.05734	1.08883	0.992681	1.00558	0.0381975	0.0211531
-1	0.965496	1.00053	1.01695	0.982549	0.986628	0.987022	1.01362	1.02369	0.980372	0.923773	1.05254	0.955622	0.93764	1.06326	1.04595	0.996552	0.0397476	0.0220115
	1.00126	0.989575	1.04359	0.987733	0.990316	0.987525	1.0694	1.03991	0.935969	0.995108	1.04324	1.05821	1.13404	1.01467	1.03677	1.01968	0.045961	0.0254523
0	0	0	0	0	0	0	0	0	0	0	0	0	0	0	0	0	0	0
	0.0679538	0.0494385	0.0788417	0.141652	0.0666706	0.0596946	0.116342	0.0146963	0.104875	0.146552	0.0103661	0.0422614	0.0909561	-0.0170044	0.0939404	0.0722059	0.0456033	0.0252543
1	0.0855488	0.0955588	0.0817271	0.131344	0.112773	0.11132	0.10458	0.048792	0.138347	0.243662	0.0751139	0.0708999	0.12341	0.0290391	0.223233	0.114849	0.0572539	0.0317062
	0.105997	0.141691	0.137	0.25428	0.0962071	0.130661	0.182348	0.0540709	0.166095	0.284563	0.151751	0.127127	0.280507	0.0891816	0.17045	0.160403	0.0667617	0.0369714
2	0.132665	0.142045	0.153483	0.242694	0.179521	0.19974	0.187761	0.0812298	0.17958	0.248257	0.180821	0.131396	0.213923	0.0437869	0.231052	0.176012	0.0607641	0.03365
	0.181567	0.173215	0.182158	0.338335	0.170123	0.260246	0.210273	0.102536	0.23282	0.367784	0.225115	0.0956347	0.22227	0.101215	0.198198	0.206024	0.0758442	0.0420011
3	0.233635	0.208683	0.19039	0.305714	0.217157	0.23469	0.25994	0.166262	0.239393	0.29844	0.244375	0.0954852	0.284393	0.0844747	0.210255	0.223098	0.0653942	0.0362141
	0.20625	0.24505	0.218577	0.351957	0.25817	0.240721	0.227394	0.164484	0.247542	0.415515	0.263768	0.156174	0.362499	0.153192	0.262711	0.253997	0.0735852	0.0407501
4	0.283894	0.287627	0.243077	0.319253	0.279059	0.307485	0.241053	0.115461	0.289332	0.395141	0.313158	0.181917	0.357246	0.127322	0.152424	0.261549	0.0802587	0.0444458
	0.311594	0.319246	0.258714	0.274686	0.300781	0.293179	0.274467	0.191165	0.289991	0.434766	0.290573	0.110093	0.378527	0.0870926	0.29985	0.275951	0.0864301	0.0478634
5	0.331061	0.311269	0.286158	0.285638	0.286905	0.282805	0.284801	0.178917	0.367737	0.462378	0.351512	0.15139	0.233529	0.114521	0.33531	0.291221	0.0896352	0.0496383
	0.332029	0.317675	0.284433	0.334349	0.26931	0.349234	0.329187	0.242221	0.314067	0.422906	0.357473	0.13987	0.442684	0.035981	0.485018	0.315834	0.110827	0.0613741
6	0.295695	0.385459	0.285768	0.422076	0.30376	0.330422	0.327467	0.205326	0.311175	0.479893	0.419472	0.159627	0.427936	0.145649	0.513906	0.334798	0.105825	0.0586037
	0.328032	0.34819	0.294657	0.399142	0.322099	0.345296	0.352151	0.269962	0.325837	0.470995	0.393902	0.258695	0.355523	0.165465	0.682239	0.358573	0.111826	0.0619272
7	0.296248	0.328959	0.267552	0.449804	0.350958	0.381577	0.359529	0.256335	0.334584	0.50845	0.384607	0.171147	0.324527	0.14231	0.542253	0.343427	0.106662	0.0590676
	0.32861	0.340071	0.31215	0.377658	0.365946	0.393422	0.397964	0.286787	0.398935	0.520437	0.443168	0.18284	0.431909	0.199932	0.436148	0.36294	0.0875267	0.0484707
8	0.319109	0.337473	0.294547	0.396202	0.325864	0.388424	0.428215	0.279547	0.397619	0.537186	0.446617	0.188803	0.501849	0.202861	0.517111	0.375284	0.104295	0.0577569
	0.344722	0.390466	0.347104	0.453118	0.393781	0.391285	0.391024	0.328673	0.433993	0.477135	0.48492	0.282164	0.627289	0.217225	0.487734	0.406443	0.0956043	0.0529439
9	0.329603	0.377181	0.39462	0.39689	0.368485	0.410897	0.410817	0.307925	0.423311	0.507991	0.458588	0.290037	0.699214	0.194262	0.489688	0.405711	0.110558	0.0612249
	0.370989	0.400161	0.342499	0.439235	0.312929	0.385352	0.417697	0.36092	0.441594	0.553437	0.418216	0.323225	0.734977	0.165752	0.677354	0.424819	0.13754	0.076167
10	0.346193	0.378781	0.347052	0.459028	0.373906	0.423878	0.418557	0.404919	0.426294	0.482331	0.4737	0.399338	0.755861	0.205359	0.600463	0.434412	0.119145	0.0659803
	0.279093	0.385518	0.364271	0.481012	0.399853	0.403904	0.41461	0.300414	0.45048	0.517488	0.420985	0.326206	0.841609	0.14344	0.442826	0.413867	0.145411	0.0805261
11	0.386548	0.417639	0.374932	0.428291	0.402651	0.40802	0.415984	0.343927	0.458838	0.549339	0.462243	0.440011	0.533375	0.187442	0.488222	0.424134	0.0840349	0.046537
	0.429969	0.425651	0.41083	0.447546	0.363743	0.451884	0.437282	0.402766	0.38182	0.545254	0.469304	0.435056	0.628391	0.217537	0.524713	0.442274	0.0895033	0.0495653
12	0.485808	0.424931	0.41789	0.391781	0.453811	0.438135	0.444523	0.351789	0.445962	0.494433	0.471096	0.39082	0.623005	0.239586	0.573584	0.44497	0.0862837	0.0477823
	0.473354	0.443831	0.418684	0.392948	0.405082	0.437518	0.467364	0.403747	0.433754	0.522862	0.474328	0.405323	0.580925	0.226016	0.466503	0.439854	0.0751816	0.0416342
13	0.494505	0.424854	0.457128	0.434904	0.405418	0.391967	0.44946	0.444517	0.503083	0.586206	0.480432	0.390457	0.65038	0.166737	0.548008	0.460316	0.106452	0.0589512
	0.543796	0.438984	0.426122	0.463673	0.440152	0.424408	0.455517	0.468135	0.529912	0.506369	0.430497	0.432438	0.775202	0.299897	0.72997	0.491465	0.116201	0.06435
14	0.511748	0.414751	0.450616	0.438338	0.434044	0.460299	0.438012	0.452778	0.467835	0.525059	0.414027	0.402277	0.737318	0.164215	0.615123	0.465383	0.117697	0.0651783
	0.486763	0.399524	0.403497	0.457883	0.413947	0.433851	0.399469	0.420707	0.456375	0.496514	0.465856	0.356197	0.729414	0.156097	0.696467	0.454342	0.128957	0.0714137
15	0.509197	0.45048	0.42043	0.528414	0.406535	0.431417	0.437981	0.466923	0.423381	0.573645	0.447811	0.411393	0.715681	0.228177	0.796654	0.486123	0.130676	0.0723659
	0.548924	0.453302	0.428889	0.510536	0.452679	0.434971	0.430649	0.487225	0.434053	0.607397	0.454965	0.390241	0.785621	0.241603	0.71531	0.494155	0.128117	0.0709486
16	0.506193	0.459549	0.43365	0.50889	0.475554	0.476336	0.380467	0.416705	0.460274	0.658793	0.530285	0.374539	0.842272	0.218186	0.809468	0.507922	0.156852	0.086862
	0.392442	0.464639	0.41916	0.49515	0.493345	0.468834	0.412844	0.388437	0.459895	0.535015	0.514474	0.453356	0.889912	0.216312	0.703634	0.488818	0.145561	0.0806088
17	0.52365	0.428225	0.431371	0.517687	0.485789	0.441055	0.484079	0.46859	0.51528	0.518432	0.493381	0.383592	0.754493	0.290241	0.863933	0.510793	0.135272	0.0749114
	0.480769	0.453337	0.445959	0.510633	0.490206	0.431683	0.425673	0.460752	0.521604	0.509369	0.48246	0.442286	0.754228	0.242756	0.749575	0.498846	0.121412	0.0672358
18	0.522582	0.44474	0.443966	0.519512	0.459443	0.45369	0.451356	0.420364	0.566137	0.571934	0.567126	0.329531	0.848097	0.227072	0.773793	0.51487	0.152531	0.0844687
	0.530474	0.461084	0.446129	0.560092	0.479676	0.451527	0.49869	0.444102	0.528456	0.552684	0.539889	0.504325	0.869116	0.323051	0.622781	0.527707	0.117647	0.0651508
19	0.513407	0.480599	0.47905	0.533799	0.461233	0.471127	0.473936	0.517055	0.537113	0.519569	0.57357	0.438253	0.842624	0.17889	0.837216	0.530865	0.153625	0.0850747
	0.456764	0.503006	0.499402	0.566196	0.504196	0.468704	0.463902	0.512056	0.561709	0.547347	0.581301	0.4685	0.921305	0.240787	0.710261	0.541309	0.143327	0.0793716
20	0.437623	0.499777	0.473885	0.552537	0.485075	0.469321	0.509093	0.53612	0.523967	0.523743	0.519816	0.504434	0.829421	0.212204	0.752831	0.53007	0.13543	0.0749985
	0.473303	0.474251	0.495162	0.503355	0.478331	0.503217	0.494897	0.583245	0.568541	0.476242	0.565232	0.431602	0.767473	0.208626	0.672847	0.521491	0.12213	0.0676332
21	0.54215	0.491439	0.546592	0.557063	0.49019	0.496688	0.530729	0.577138	0.574256	0.5511	0.494154	0.40824	0.868893	0.262667	0.645424	0.54102	0.12431	0.0688406
	0.513282	0.490743	0.557012	0.554781	0.456578	0.483697	0.557847	0.686212	0.532884	0.519671	0.535679	0.421391	0.851278	0.204399	0.720144	0.549316	0.145448	0.0805464
22	0.458762	0.511408	0.504084	0.568021	0.465644	0.521276	0.552842	0.558272	0.526332	0.518164	0.542246	0.47957	0.788712	0.274942	0.643631	0.53277	0.105567	0.058461
	0.557847	0.530557	0.500991	0.518091	0.494783	0.477634	0.540418	0.563885	0.508927	0.418591	0.59495	0.393481	0.83322	0.210836	0.736922	0.531695	0.138685	0.0768012
23	0.562673	0.546221	0.512668	0.510618	0.513929	0.527626	0.52266	0.53734	0.513325	0.504531	0.58547	0.394918	0.857414	0.244727	0.703416	0.537693	0.127436	0.0705718
	0.539611	0.563085	0.563213	0.512249	0.536954	0.522947	0.549701	0.573294	0.532615	0.469246	0.59284	0.491047	0.911898	0.230099	0.717916	0.554895	0.135903	0.0752605
24	0.511334	0.592424	0.567172	0.583512	0.513009	0.476471	0.551751	0.562769	0.440217	0.476982	0.535833	0.389555	0.810303	0.213622	0.529437	0.522828	0.123343	0.0683052
	0.504471	0.511131	0.565577	0.529184	0.566662	0.562203	0.570094	0.587456	0.493827	0.496425	0.53922	0.41369	0.869734	0.270426	0.575485	0.540155	0.118903	0.065846
25	0.529707	0.520318	0.516485	0.583916	0.544474	0.510226	0.572374	0.574347	0.568331	0.478488	0.533106	0.440891	0.755243	0.309576	0.54676	0.531288	0.0892116	0.0494037
	0.498904	0.555362	0.543935	0.560204	0.53939	0.493124	0.534945	0.631128	0.588329	0.494855	0.541279	0.480686	0.734845	0.343107	0.549854	0.5448	0.0835755	0.0462826
26	0.573217	0.545164	0.559038	0.560032	0.513743	0.504996	0.562431	0.634717	0.624096	0.596125	0.522101	0.458396	0.775289	0.3347	0.628589	0.560691	0.0932624	0.051647
	0.505829	0.516215	0.538569	0.601689	0.518646	0.522806	0.579845	0.603387	0.586614	0.644814	0.600437	0.4357	0.790567	0.277078	0.586181	0.55756	0.107693	0.0596384
27	0.549037	0.55104	0.52949	0.561768	0.465319	0.508722	0.597972	0.579681	0.595889	0.654427	0.600561	0.417099	0.776392	0.31181	0.636083	0.557363	0.103742	0.0574504
	0.603154	0.568511	0.57825	0.571926	0.492192	0.522953	0.591737	0.628234	0.552672	0.628896	0.633758	0.476201	0.744559	0.336622	0.646511	0.574885	0.0905711	0.0501566
28	0.614503	0.56625	0.554766	0.607755	0.508964	0.555486	0.638633	0.525962	0.638069	0.61733	0.552756	0.485769	0.816927	0.314981	0.87501	0.596253	0.128037	0.0709045
	0.61067	0.561178	0.550103	0.612363	0.51652	0.509631	0.576497	0.556167	0.618929	0.602802	0.625997	0.469251	0.80752	0.373514	0.808327	0.591238	0.1096	0.0606946
29	0.576975	0.574545	0.55345	0.624392	0.537383	0.531444	0.615339	0.596586	0.5804	0.615708	0.554146	0.457108	0.652808	0.285246	0.763583	0.572974	0.101732	0.0563371
	0.62291	0.610906	0.571953	0.555013	0.573649	0.569434	0.581779	0.533657	0.61091	0.556245	0.577791	0.46627	0.802001	0.334291	0.815168	0.589316	0.112048	0.06205
30	0.598353	0.602421	0.555488	0.615363	0.51109	0.595633	0.628622	0.57575	0.574485	0.569177	0.529894	0.419976	0.657754	0.349014	0.811913	0.572512	0.100278	0.0555322
	0.605102	0.606406	0.534563	0.59489	0.589552	0.60069	0.653298	0.615197	0.563913	0.56545	0.528504	0.432718	0.70363	0.331457	0.898142	0.590322	0.119404	0.0661237
31	0.600113	0.567277	0.58613	0.579869	0.5648	0.575513	0.667218	0.613092	0.671401	0.539765	0.519096	0.43512	0.737935	0.310177	0.882936	0.593956	0.125416	0.0694532
	0.638105	0.565878	0.593249	0.630989	0.543414	0.581263	0.727021	0.603403	0.657458	0.533177	0.610432	0.480107	0.72151	0.312074	1.00082	0.61449	0.141803	0.0785281
32	0.564772	0.580179	0.541591	0.530253	0.584148	0.583021	0.666174	0.547451	0.670414	0.462084	0.56655	0.430508	0.764295	0.396595	0.699562	0.577144	0.0978156	0.0541685
	0.545958	0.631081	0.523909	0.546778	0.597015	0.585774	0.672608	0.525228	0.577168	0.502348	0.577667	0.469895	0.683008	0.429764	0.774225	0.579065	0.085942	0.0475931
33	0.561265	0.618623	0.582314	0.611473	0.559995	0.563674	0.604214	0.476915	0.581707	0.551075	0.485774	0.502888	0.666673	0.390326	0.78286	0.57222	0.0876859	0.0485589
	0.703508	0.598925	0.583975	0.503954	0.591476	0.596077	0.62003	0.546478	0.656601	0.551088	0.571306	0.461014	0.691885	0.368157	0.78373	0.590215	0.0979585	0.0542476
34	0.593451	0.605603	0.550506	0.541145	0.594678	0.572144	0.640407	0.519399	0.618979	0.562066	0.647191	0.569971	0.66932	0.339504	0.717427	0.580292	0.0830064	0.0459674
	0.659445	0.615795	0.552147	0.607524	0.585549	0.553771	0.678404	0.571461	0.588269	0.542292	0.683447	0.431108	0.755728	0.324684	0.780147	0.593394	0.11179	0.0619073
35	0.618499	0.582593	0.565909	0.575299	0.591952	0.573193	0.687012	0.549739	0.640852	0.537403	0.603751	0.529276	0.723676	0.295669	0.874141	0.59957	0.118015	0.0653547
	0.644502	0.585032	0.576479	0.559135	0.58571	0.561527	0.68844	0.552116	0.626988	0.583334	0.631524	0.477553	0.58044	0.36369	0.728886	0.582253	0.0824119	0.0456382
36	0.613384	0.607009	0.586104	0.670985	0.595872	0.575638	0.655256	0.606131	0.579053	0.505769	0.570379	0.555361	0.710076	0.353723	0.870992	0.601008	0.106179	0.0587998
	0.543658	0.604387	0.590377	0.625566	0.580574	0.542115	0.644783	0.620045	0.654506	0.521407	0.633449	0.60717	0.623801	0.334868	0.786988	0.594782	0.0915758	0.050713
37	0.552506	0.622283	0.615991	0.601929	0.566568	0.587542	0.651186	0.664905	0.559644	0.528032	0.63558	0.589064	0.613954	0.3335	0.550397	0.576889	0.0758416	0.0419997
	0.482691	0.649569	0.506474	0.583789	0.58406	0.599441	0.627547	0.613339	0.647035	0.549365	0.621529	0.510247	0.676782	0.403369	0.614852	0.577326	0.0718096	0.0397668
38	0.566481	0.636885	0.551536	0.623427	0.581246	0.598435	0.639009	0.583477	0.662515	0.503241	0.655663	0.565615	0.790477	0.469636	0.782589	0.608665	0.0877951	0.0486193
	0.479713	0.632823	0.589927	0.557055	0.601168	0.585519	0.613066	0.528465	0.629092	0.462671	0.627211	0.54176	0.673293	0.403969	0.640101	0.569594	0.0731135	0.0404889
39	0.547655	0.610498	0.570038	0.578201	0.562203	0.598738	0.700663	0.59787	0.600827	0.505808	0.637423	0.568683	0.690999	0.422008	0.739475	0.592877	0.0764538	0.0423387
	0.598441	0.625738	0.607134	0.679281	0.554725	0.554956	0.670228	0.578677	0.58026	0.449663	0.600808	0.475858	0.755861	0.351417	0.785466	0.591237	0.107765	0.0596785
40	0.629622	0.60483	0.568937	0.604973	0.562353	0.578883	0.701876	0.576061	0.735633	0.484079	0.584286	0.496259	0.608568	0.354876	0.662855	0.582165	0.0887414	0.0491433
	0.666734	0.606672	0.574245	0.541631	0.608078	0.577758	0.678351	0.54773	0.659204	0.460259	0.614354	0.516426	0.668571	0.36871	0.569566	0.575972	0.0816229	0.0452013
41	0.65433	0.633065	0.65209	0.610464	0.564965	0.569629	0.68285	0.617182	0.615857	0.426506	0.620304	0.497226	0.675501	0.431374	0.6142	0.587858	0.0787653	0.0436188
	0.633166	0.632274	0.559937	0.568455	0.5946	0.580392	0.63094	0.583262	0.616376	0.435034	0.558438	0.447821	0.669411	0.469396	0.723563	0.584111	0.079031	0.0437659
42	0.603141	0.62285	0.595216	0.586302	0.55939	0.588938	0.658473	0.55041	0.657308	0.540862	0.559808	0.557292	0.665302	0.356004	0.751148	0.590738	0.0832206	0.0460861
	0.60377	0.644373	0.578595	0.566615	0.553085	0.599879	0.666066	0.596171	0.609334	0.536726	0.565428	0.510911	0.621237	0.423832	0.619686	0.578577	0.0573702	0.0317705
43	0.630363	0.634612	0.562555	0.534345	0.577383	0.611318	0.620537	0.546901	0.643494	0.518088	0.634242	0.5317	0.847877	0.452438	0.6571	0.598464	0.0869293	0.0481398
	0.628063	0.63613	0.561949	0.493541	0.592723	0.597716	0.586724	0.560871	0.69113	0.509714	0.623063	0.527194	0.819665	0.404401	0.732144	0.596295	0.0977323	0.0541223
44	0.618474	0.653028	0.577834	0.577162	0.603454	0.604806	0.607078	0.587408	0.695648	0.621389	0.650702	0.468222	0.916272	0.457675	0.85937	0.630382	0.117443	0.065038
	0.647594	0.660976	0.593223	0.456507	0.571135	0.618945	0.681315	0.571492	0.693294	0.601359	0.655992	0.490704	0.83931	0.390975	0.910142	0.621921	0.128976	0.0714246
45	0.628151	0.640369	0.587589	0.569824	0.576229	0.63139	0.656108	0.570567	0.632903	0.600734	0.567435	0.566022	0.684421	0.462647	0.755982	0.602158	0.0691776	0.0383093
	0.588148	0.660102	0.561955	0.519049	0.536871	0.608457	0.672846	0.597407	0.667701	0.601206	0.588445	0.546223	0.692942	0.402768	0.848728	0.603799	0.0962411	0.0532966
46	0.610732	0.638639	0.597157	0.520282	0.554983	0.652932	0.641413	0.613068	0.660221	0.543326	0.667254	0.597344	0.780058	0.443768	0.856546	0.619788	0.0987152	0.0546667
	0.587092	0.636933	0.580217	0.562082	0.606475	0.613941	0.610602	0.563741	0.57654	0.547577	0.626275	0.5645	0.686322	0.381343	0.758424	0.59143	0.077886	0.0431318
47	0.634838	0.653028	0.566006	0.529356	0.567856	0.619215	0.66149	0.603483	0.677944	0.58927	0.579787	0.509454	0.569048	0.368206	0.923391	0.602233	0.112437	0.0622654
	0.570842	0.665168	0.596427	0.491252	0.615908	0.595039	0.63663	0.632923	0.650776	0.573555	0.615095	0.579732	0.784913	0.453184	0.792797	0.609879	0.090981	0.0503836
48	0.572514	0.647567	0.60068	0.565822	0.609702	0.578488	0.637144	0.550154	0.646597	0.536292	0.613201	0.562076	0.756304	0.426378	0.791331	0.606283	0.0874402	0.0484228
	0.537889	0.607581	0.624268	0.496159	0.607457	0.61121	0.620153	0.628083	0.652042	0.493999	0.630443	0.625167	0.786636	0.452343	0.746316	0.607983	0.0883404	0.0489213
49	0.53251	0.643298	0.637632	0.609633	0.566212	0.603319	0.674235	0.536559	0.590853	0.449472	0.635086	0.517455	0.657531	0.519667	0.805342	0.598587	0.0850683	0.0471092
	0.614854	0.598181	0.637326	0.579518	0.626604	0.638253	0.677153	0.592463	0.550598	0.494944	0.694501	0.57188	0.764473	0.420182	0.84194	0.620191	0.101848	0.0564013
50	0.570528	0.653961	0.59209	0.638267	0.607245	0.612346	0.573349	0.587894	0.53845	0.574143	0.613315	0.556541	0.699698	0.380671	0.773248	0.598116	0.0848944	0.0470129
	0.592094	0.637753	0.583539	0.560212	0.587179	0.620989	0.584474	0.597192	0.528137	0.572304	0.605924	0.594362	0.777808	0.44312	0.67806	0.597543	0.0719245	0.0398305
51	0.592785	0.612724	0.602816	0.609087	0.601256	0.607911	0.617113	0.614336	0.601694	0.602125	0.655107	0.511598	0.646229	0.452583	0.779602	0.607131	0.0692249	0.0383355
	0.663655	0.63228	0.621292	0.571193	0.623438	0.628475	0.597135	0.605142	0.595949	0.605993	0.657022	0.639197	0.725748	0.460053	0.767276	0.626257	0.0684784	0.0379221
52	0.731898	0.658832	0.693257	0.581553	0.637227	0.588196	0.622648	0.599704	0.628833	0.564875	0.663466	0.579581	0.672854	0.40332	0.773847	0.626673	0.0853504	0.0472655
	0.662386	0.64615	0.633894	0.605624	0.635008	0.647578	0.638303	0.598364	0.68347	0.579926	0.683034	0.521896	0.72641	0.479171	0.879136	0.641357	0.0907771	0.0502707
53	0.706461	0.680089	0.671609	0.649652	0.629417	0.64079	0.587069	0.622285	0.587122	0.49714	0.674501	0.536784	0.663537	0.45352	0.78476	0.625649	0.0839169	0.0464716
	0.751379	0.662877	0.646372	0.623681	0.640733	0.650395	0.631838	0.655975	0.625043	0.579108	0.571831	0.591851	0.813083	0.440861	0.902106	0.652476	0.107085	0.0593019
54	0.649579	0.681919	0.68623	0.586879	0.634423	0.614018	0.61077	0.641566	0.564432	0.547921	0.608384	0.534037	0.785356	0.432576	0.818644	0.626449	0.0956557	0.0529724
	0.627561	0.649751	0.623539	0.543606	0.635339	0.644387	0.591138	0.630036	0.629192	0.584968	0.594652	0.517025	0.677312	0.512533	0.85014	0.620745	0.079688	0.0441297
55	0.674916	0.683313	0.588202	0.589676	0.655116	0.612384	0.599146	0.606059	0.635646	0.694129	0.580333	0.596165	0.825888	0.543733	0.690004	0.638314	0.0690925	0.0382622
	0.655336	0.658815	0.632585	0.633959	0.630824	0.55244	0.547198	0.599529	0.655842	0.675823	0.611246	0.558193	0.678724	0.501076	0.674042	0.617709	0.0549284	0.0304183
56	0.651565	0.64171	0.65099	0.623269	0.629903	0.617933	0.624399	0.579147	0.669766	0.593138	0.610062	0.551479	0.731402	0.466946	0.682945	0.621644	0.0609326	0.0337433
	0.70753	0.656199	0.578784	0.565568	0.623319	0.633867	0.614871	0.625372	0.723714	0.645478	0.576977	0.596207	0.701729	0.416171	0.601005	0.617786	0.0737892	0.0408631
57	0.69412	0.662594	0.59209	0.622821	0.643567	0.618096	0.568673	0.681132	0.758414	0.613014	0.629568	0.630552	0.699698	0.509074	0.793068	0.647765	0.0714546	0.0395703
	0.688401	0.654286	0.61039	0.575479	0.632112	0.611297	0.602609	0.592511	0.666544	0.485204	0.578182	0.569906	0.724558	0.570539	0.633805	0.613055	0.0577246	0.0319668
58	0.603041	0.624746		0.520058	0.640868	0.638562	0.537133	0.691044	0.677336	0.620049	0.497695	0.577479	0.630421	0.496128	0.882665	0.616945	0.0989801	0.0548134
	0.632789	0.632434		0.530441	0.64591	0.680381	0.552604	0.643599	0.716902	0.588976	0.543657	0.648143	0.661375	0.487818	0.845091	0.629294	0.0891708	0.0493812
59	0.597058	0.614313		0.63921	0.61505	0.65443	0.597457	0.634573	0.711148	0.611381	0.593797	0.546394	0.55002	0.533981	0.75647	0.618234	0.0609045	0.0337278
	0.680056	0.620128		0.634452	0.609195	0.653717	0.599408	0.591562	0.666903	0.568845	0.570215	0.530927	0.810125	0.500836	0.689733	0.623293	0.0767562	0.0425062
60	0.603895	0.601523		0.559351	0.647968	0.620048	0.59831	0.537492	0.6607	0.568896	0.546641	0.60616	0.705349	0.583748	0.738876	0.612783	0.0582972	0.0322839
	0.497384	0.595135		0.564767	0.647255	0.624055	0.56617	0.53726	0.719346	0.520028	0.602557	0.441535	0.776039	0.541188	0.580587	0.586665	0.0867268	0.0480277
	0.497384	0.595135		0.564767	0.647255	0.624055		0.56617	0.53726	0.719346	0.520028	0.602557	0.441535	0.776039	0.541188	0.580587	0.586665	0.0867268
	0.770092
	0.749418
	0.712456
	0.643371
	0.773787

## Sheet: Vrp1
Vrp1 FRAP	Vrp1-mNeonGreen normalized fluorescence intensities
Patch No.	1	2	3	4	5	6	7	8	9	10	11	12	13	14	AVERAGE	STD. DEV.	95% CI
Time (s)
-5	0.942421	0.935447	0.954254	0.973468	0.987668	0.953629	0.949175	1.045	1.00082	1.00218	0.983805	1.01202	1.03357	0.976707	0.982155	0.0337564	0.0194904
	0.974502	1.02311	1.04181	0.964822	0.958016	0.972296	0.957463	0.985368	0.991658	1.0135	1.00751	1.00665	0.963337	1.02339	0.991674	0.0277305	0.0160111
-4	0.962887	1.11644	0.971133	1.01355	1.03816	0.993074	1.00274	1.07548	0.972646	1.01949	1.03156	0.99858	0.956996	0.998033	1.01077	0.0443043	0.0255805
	0.929002	0.967922	0.95289	0.926454	1.02697	1.03794	1.03323	1.022	1.0012	1.00641	1.1017	0.972235	1.03656	0.994627	1.00065	0.0480139	0.0277224
-3	1.04408	0.980086	1.05163	0.975224	0.992127	1.06659	0.98405	0.926202	1.02843	0.950557	1.00569	0.998595	1.00669	1.05544	1.00467	0.0410593	0.023707
	1.00495	1.02664	1.01709	0.994341	0.989263	1.02346	0.996916	1.05827	1.01446	0.979355	0.969252	0.942643	0.991503	1.02356	1.00226	0.0284942	0.0164521
-2	1.05379	0.983736	1.06595	1.01667	0.97384	0.977079	0.993036	0.988042	1.01065	0.988074	1.03059	0.985502	0.996784	1.01288	1.00547	0.0282093	0.0162876
	1.09149	0.937621	0.989571	1.04883	1.06812	0.997886	0.987914	0.950087	0.990942	1.01351	0.951942	1.09239	0.967608	0.963926	1.0037	0.0521129	0.0300891
-1	0.991904	1.00858	0.933015	1.05256	0.945909	0.966121	1.03198	0.979241	1.01345	1.08175	0.919048	1.01815	0.972546	0.9869	0.992939	0.0454799	0.0262593
	1.00498	1.02041	1.02265	1.03409	1.01993	1.01192	1.0635	0.97031	0.975747	0.94518	0.998892	0.973232	1.0744	0.96454	1.0057	0.0374364	0.0216151
0	0	0	0	0	0	0	0	0	0	0	0	0	0	0	0	0	0
	0.00343906	-0.0108013	0.025257	-0.0119423	0.0371373	0.0691993	0.0854872	0.00394609	0.0171174	0.00979906	0.0739808	0.0147565	0.0650204	0.0218543	0.0288751	0.0322405	0.0186151
1	-0.0566025	0.0103202	0.0335634	-0.0142803	0.0122576	0.0508129	0.0594437	-0.0613209	0.0605272	0.045834	0.106285	0.0740967	0.0695025	0.0405941	0.0307881	0.0483781	0.0279327
	0.00367814	0.0377461	0.073459	-0.0120504	0.0543942	0.0563416	0.0364888	-0.00929332	0.0586195	0.0271218	0.0819739	0.120201	0.0747186	0.0719631	0.0482402	0.0372647	0.021516
2	0.0310925	0.0314053	0.134154	-0.021602	0.0605983	0.046325	0.0525678	-0.0117859	0.0417403	0.0252149	0.0843265	0.127817	0.112567	0.087265	0.0572633	0.0475095	0.0274312
	0.149236	0.0345757	0.0694154	0.00699833	0.0166663	0.0667793	0.0355421	-0.0331007	0.0529788	0.100215	0.164353	0.07473	0.10476	0.0823839	0.0661095	0.0536742	0.0309906
3	0.21466	-0.0196858	0.117543	-0.00109462	0.0934031	0.0605332	0.00695296	0.0259358	0.0567948	0.0908878	0.12286	0.100379	0.161678	0.0756811	0.0790378	0.0647244	0.0373707
	0.119437	0.0816491	0.167693	0.0268581	0.0569057	0.0631076	0.0178642	0.148578	0.0798614	0.0438362	0.151637	0.104892	0.115632	0.0692048	0.0890825	0.047023	0.0271503
4	0.137895	-0.0103221	0.127603	0.052216	0.0965929	0.123121	0.0992074	0.117295	0.0874376	0.0374833	0.162184	0.129163	0.139217	0.0453356	0.0960306	0.0485064	0.0280067
	0.171816	0.0282732	0.152689	0.00418828	0.0958768	0.0950556	0.103817	0.0866341	0.101538	0.0792967	0.205901	0.144869	0.101174	0.0844524	0.10397	0.0527509	0.0304575
5	0.142493	0.0321797	0.181893	0.0179411	0.0831292	0.0953232	0.109777	0.0453032	0.13371	0.0947475	0.169112	0.157329	0.176853	0.0561327	0.106852	0.0552197	0.0318829
	0.148147	0.0356817	0.155515	0.0574981	0.12367	0.12215	0.0801944	0.0998223	0.0908193	0.0697853	0.225783	0.142905	0.172192	0.0952395	0.115672	0.0505675	0.0291968
6	0.155469	0.0433854	0.11976	0.0464065	0.125856	0.081959	0.133942	0.0449652	0.12365	0.0636171	0.166779	0.111003	0.189616	0.0651314	0.10511	0.04809	0.0277664
	0.190615	0.195995	0.133595	0.0381113	0.146051	0.120265	0.121619	0.126251	0.119665	0.124602	0.190888	0.1604	0.181418	0.0809935	0.137891	0.0446042	0.0257537
7	0.19065	0.100854	0.224735	0.0562685	0.157932	0.0973633	0.114557	0.122279	0.15564	0.094391	0.242707	0.126186	0.173756	0.0688169	0.137581	0.0558698	0.0322583
	0.199709	0.219477	0.172589	0.0600651	0.145586	0.158361	0.144496	0.0887102	0.128575	0.118986	0.222953	0.111715	0.215028	0.0830194	0.147805	0.0530812	0.0306482
8	0.218099	0.114935	0.195873	0.0691974	0.152909	0.118043	0.10568	0.100757	0.121054	0.123546	0.199948	0.159229	0.147856	0.0957679	0.137349	0.0436262	0.025189
	0.182579	0.0819807	0.175098	0.0675632	0.167063	0.0780476	0.143068	0.161117	0.136081	0.136457	0.202574	0.151439	0.202167	0.0727172	0.139854	0.0473528	0.0273407
9	0.26285	0.100079	0.22963	0.0130646	0.141078	0.0933818	0.15952	0.0600233	0.134004	0.114068	0.199873	0.173969	0.148443	0.0817159	0.13655	0.0671007	0.0387428
	0.21861	0.149365	0.234624	0.0587008	0.177926	0.151721	0.151418	0.148967	0.0982411	0.134102	0.207389	0.212728	0.177	0.0915005	0.158021	0.0514415	0.0297014
10	0.247218	0.172108	0.225612	0.0962172	0.21318	0.171599	0.156897	0.156755	0.161967	0.0885325	0.200536	0.192288	0.172436	0.0429753	0.164166	0.0558247	0.0322322
	0.291901	0.204251	0.282167	0.0616319	0.166748	0.185962	0.108504	0.133338	0.156762	0.107337	0.226078	0.149032	0.192795	0.128689	0.171085	0.0654248	0.0377752
11	0.276404	0.121939	0.333121	0.054215	0.195572	0.164733	0.16562	0.108598	0.193508	0.0873268	0.248036	0.188393	0.180505	0.0759829	0.170997	0.078871	0.0455388
	0.196507	0.143871	0.294273	0.0840587	0.176218	0.157123	0.137	0.0987842	0.167215	0.13779	0.281039	0.163251	0.189632	0.087632	0.165314	0.0625504	0.0361155
12	0.28754	0.18335	0.333292	0.128816	0.201688	0.25941	0.151092	0.175422	0.168085	0.168598	0.257096	0.180824	0.208524	0.0622428	0.19757	0.0690051	0.0398423
	0.271263	0.138711	0.225417	0.180979	0.221595	0.202703	0.138971	0.183081	0.244284	0.145348	0.259963	0.221356	0.198043	0.0788172	0.193609	0.0536684	0.0309872
13	0.256481	0.194558	0.267797	0.178371	0.201274	0.20086	0.152598	0.144632	0.152385	0.101995	0.309063	0.168665	0.156854	0.0887306	0.183876	0.0613629	0.0354299
	0.241122	0.281256	0.292812	0.0833289	0.184646	0.219781	0.150006	0.175318	0.2238	0.129174	0.216375	0.201945	0.217424	0.102298	0.194235	0.0617027	0.0356261
14	0.290164	0.207163	0.293469	0.104445	0.188815	0.199003	0.180364	0.134714	0.179407	0.138973	0.254505	0.204479	0.215028	0.111738	0.193019	0.0590274	0.0340814
	0.27981	0.235216	0.303503	0.145313	0.194241	0.21715	0.17279	0.194945	0.188415	0.149817	0.32562	0.276295	0.253071	0.135219	0.219386	0.0610247	0.0352346
15	0.348128	0.171702	0.291789	0.111078	0.22648	0.194501	0.17875	0.119475	0.228612	0.144394	0.270234	0.307406	0.239706	0.12899	0.211518	0.0743605	0.0429345
	0.352317	0.200602	0.333194	0.149244	0.200144	0.255302	0.13225	0.145177	0.274141	0.198511	0.36057	0.249538	0.197033	0.10427	0.225164	0.082376	0.0475625
16	0.36577	0.213172	0.30158	0.14099	0.199226	0.150722	0.240987	0.152706	0.230225	0.19758	0.283869	0.27571	0.187905	0.143333	0.22027	0.0674197	0.038927
	0.334232	0.258771	0.344641	0.0775471	0.208859	0.198553	0.146049	0.109038	0.227812	0.147589	0.322422	0.32791	0.177782	0.11455	0.213983	0.091391	0.0527676
17	0.324526	0.228618	0.360521	0.080978	0.176256	0.154773	0.199951	0.150758	0.209236	0.192457	0.290449	0.277547	0.197913	0.0972871	0.210091	0.0807458	0.0466212
	0.328648	0.273441	0.321624	0.121197	0.23978	0.22877	0.18724	0.102263	0.258357	0.194674	0.305958	0.248762	0.242363	0.0661222	0.2228	0.0806467	0.046564
18	0.350477	0.256153	0.40278	0.200554	0.251423	0.209976	0.203273	0.190739	0.267167	0.156353	0.304929	0.285446	0.250268	0.0953047	0.244632	0.078488	0.0453176
	0.323607	0.213615	0.38634	0.0971224	0.252	0.21075	0.218017	0.160391	0.28131	0.198454	0.308034	0.324601	0.269013	0.0935481	0.238343	0.0853977	0.0493071
19	0.36359	0.184309	0.391478	0.136153	0.190071	0.212072	0.208689	0.107247	0.230057	0.113173	0.314888	0.311318	0.309518	0.120812	0.228098	0.0952391	0.0549894
	0.36049	0.246312	0.376012	0.159457	0.235046	0.226646	0.220873	0.13404	0.312135	0.154354	0.37393	0.305728	0.315924	0.0880409	0.250642	0.0934003	0.0539277
20	0.275008	0.240746	0.415079	0.152864	0.235736	0.247382	0.235291	0.192712	0.288101	0.160247	0.328559	0.297115	0.285264	0.117191	0.24795	0.0773741	0.0446745
	0.385796	0.245942	0.405824	0.141435	0.230072	0.222117	0.21631	0.19536	0.262706	0.193686	0.321411	0.3784	0.294212	0.115682	0.257782	0.089394	0.0516146
21	0.395059	0.240782	0.383173	0.169117	0.216232	0.257806	0.215565	0.175681	0.270942	0.239738	0.275508	0.347764	0.323682	0.117568	0.259187	0.0812651	0.0469211
	0.419579	0.130676	0.382881	0.157174	0.246964	0.282312	0.221866	0.239754	0.267252	0.237257	0.290081	0.320041	0.253984	0.110638	0.254319	0.0865438	0.0499689
22	0.417332	0.330836	0.414129	0.187733	0.232999	0.244695	0.233739	0.187858	0.284523	0.197673	0.358439	0.346181	0.287317	0.0906277	0.272434	0.0938406	0.054182
	0.41631	0.252542	0.408601	0.212281	0.235158	0.312825	0.221292	0.198294	0.340575	0.175652	0.300482	0.322891	0.287774	0.0983648	0.270217	0.0886646	0.0511934
23	0.393765	0.266439	0.438778	0.184788	0.278375	0.279653	0.21423	0.202916	0.334388	0.17015	0.375933	0.308531	0.302932	0.152148	0.278788	0.0875154	0.0505299
	0.430546	0.23879	0.46255	0.142016	0.292742	0.274097	0.243906	0.290976	0.272064	0.181028	0.350703	0.323398	0.285247	0.12718	0.27966	0.0954616	0.0551179
24	0.3829	0.29062	0.429596	0.201041	0.199578	0.301388	0.228323	0.161403	0.296126	0.181153	0.399528	0.329904	0.288605	0.117233	0.271957	0.0942359	0.0544102
	0.383037	0.219291	0.390016	0.217401	0.211924	0.321941	0.204172	0.1701	0.29057	0.180545	0.374205	0.35872	0.300096	0.135931	0.268425	0.087224	0.0503617
25	0.394241	0.339092	0.471634	0.222616	0.23075	0.219612	0.185765	0.151512	0.279178	0.175031	0.371835	0.389515	0.298401	0.147795	0.276927	0.102714	0.0593053
	0.353373	0.291798	0.420048	0.244016	0.298507	0.228405	0.232358	0.155509	0.251706	0.186576	0.349324	0.380521	0.321547	0.132557	0.274732	0.0853586	0.0492846
26	0.41086	0.293974	0.44835	0.156971	0.248044	0.234327	0.224676	0.195958	0.30439	0.219176	0.371743	0.411981	0.301237	0.123872	0.281826	0.0995911	0.0575022
	0.401904	0.272262	0.482498	0.179466	0.290997	0.273352	0.210722	0.23046	0.252141	0.203451	0.408403	0.375708	0.282835	0.182872	0.289076	0.093654	0.0540742
27	0.374114	0.323758	0.410549	0.193475	0.287606	0.279724	0.212926	0.216363	0.248297	0.196018	0.39146	0.402007	0.328817	0.0858001	0.282208	0.0957977	0.0553119
	0.428401	0.313474	0.478868	0.236869	0.252365	0.318945	0.238209	0.251203	0.255901	0.167679	0.371981	0.32696	0.287774	0.138463	0.290507	0.0927438	0.0535487
28	0.450946	0.319924	0.399759	0.19334	0.302551	0.255485	0.26312	0.200293	0.264025	0.215237	0.416616	0.392254	0.294098	0.138829	0.29332	0.0935516	0.0540151
	0.417775	0.337877	0.473438	0.190287	0.347676	0.274941	0.218079	0.196295	0.294625	0.179764	0.387803	0.401737	0.289893	0.146944	0.296938	0.101425	0.0585613
29	0.385863	0.408393	0.486029	0.220671	0.282218	0.30454	0.260528	0.211353	0.262397	0.160075	0.37222	0.39572	0.302443	0.104992	0.29696	0.104899	0.0605671
	0.343734	0.318414	0.510142	0.250541	0.289854	0.281961	0.237138	0.217375	0.272541	0.224851	0.434992	0.380569	0.290545	0.159606	0.300876	0.0923909	0.0533449
30	0.394139	0.27923	0.452394	0.225264	0.278174	0.337472	0.224318	0.229655	0.259226	0.235982	0.4012	0.38535	0.310447	0.15744	0.297878	0.0851767	0.0491796
	0.422712	0.358592	0.506075	0.262903	0.272472	0.288896	0.236409	0.284875	0.267982	0.209666	0.443868	0.393156	0.323259	0.132665	0.314538	0.100626	0.0580997
31	0.407932	0.38624	0.497185	0.213578	0.320247	0.340877	0.256368	0.235912	0.298231	0.213376	0.370144	0.373729	0.270577	0.177968	0.311597	0.0899859	0.0519563
	0.432079	0.320146	0.450152	0.19665	0.324542	0.251096	0.241438	0.330645	0.299326	0.22592	0.400391	0.387995	0.20634	0.171298	0.302716	0.0907164	0.0523781
32	0.400304	0.306138	0.462428	0.239584	0.334313	0.293749	0.291864	0.15647	0.306453	0.182532	0.381812	0.34246	0.261629	0.164002	0.294553	0.0894013	0.0516188
	0.382355	0.320994	0.435515	0.260741	0.319205	0.275349	0.30785	0.193127	0.338246	0.218958	0.43457	0.406455	0.346649	0.147353	0.313383	0.0877191	0.0506475
33	0.482073	0.355385	0.448325	0.206242	0.371351	0.283072	0.273581	0.259225	0.279781	0.183899	0.381353	0.354398	0.315223	0.122514	0.308316	0.099606	0.0575108
	0.498796	0.342853	0.471976	0.190894	0.329742	0.270932	0.226336	0.217091	0.322391	0.247642	0.46568	0.36062	0.331295	0.132514	0.314912	0.109948	0.0634821
34	0.481223	0.382037	0.425893	0.19769	0.334338	0.30672	0.253	0.234302	0.288003	0.228539	0.336829	0.412788	0.290464	0.132956	0.307484	0.0961474	0.0555139
	0.484288	0.395418	0.399442	0.230019	0.330006	0.298195	0.281884	0.24409	0.324356	0.230526	0.343077	0.397827	0.309339	0.133042	0.314393	0.0894934	0.0516719
35	0.484697	0.334375	0.466958	0.283546	0.310564	0.288854	0.307586	0.224878	0.315601	0.20066	0.388869	0.430473	0.325263	0.11454	0.319776	0.101515	0.0586129
	0.438446	0.377097	0.461503	0.249663	0.341723	0.35109	0.279463	0.266573	0.315166	0.208701	0.418749	0.471812	0.354538	0.151933	0.334747	0.0959968	0.0554269
36	0.542558	0.35439	0.497793	0.279249	0.337428	0.258467	0.273394	0.268286	0.366489	0.197822	0.439164	0.473222	0.313446	0.14343	0.338939	0.115654	0.0667767
	0.416753	0.379972	0.475215	0.304418	0.329453	0.326176	0.328198	0.262782	0.354395	0.244965	0.437161	0.440844	0.313414	0.164347	0.341292	0.0849561	0.0490522
37	0.47768	0.359478	0.472609	0.243084	0.370032	0.279189	0.290514	0.308501	0.332662	0.255189	0.410754	0.460635	0.297375	0.117697	0.333957	0.100722	0.0581551
	0.452683	0.390958	0.4843	0.211025	0.380745	0.283283	0.294829	0.268935	0.31995	0.260703	0.438925	0.476008	0.274636	0.122805	0.332842	0.107568	0.062108
38	0.502542	0.422769	0.483764	0.259781	0.334954	0.279837	0.368303	0.332749	0.348418	0.240244	0.447911	0.451721	0.362004	0.156631	0.356545	0.0997292	0.0575819
	0.469336	0.401464	0.431033	0.296785	0.335331	0.331943	0.290187	0.261977	0.37631	0.213203	0.409284	0.447572	0.323389	0.128484	0.336879	0.0952578	0.0550002
39	0.512487	0.409574	0.469102	0.269131	0.356644	0.280666	0.35019	0.214987	0.375651	0.19657	0.404342	0.432358	0.292892	0.164972	0.337826	0.104922	0.0605802
	0.522261	0.358335	0.464181	0.307215	0.384387	0.362597	0.354287	0.257279	0.377882	0.252973	0.507815	0.461395	0.297635	0.137579	0.360416	0.10685	0.0616933
40	0.566501	0.422106	0.491778	0.247555	0.328059	0.393758	0.276079	0.333008	0.359502	0.245057	0.480472	0.454412	0.290268	0.122267	0.357916	0.119099	0.0687655
	0.584448	0.365635	0.428841	0.285451	0.389135	0.349514	0.312817	0.356685	0.365156	0.227206	0.478323	0.440591	0.343373	0.165155	0.363738	0.103813	0.0599398
41	0.497877	0.439764	0.467323	0.305229	0.355212	0.32733	0.335725	0.260031	0.372971	0.224391	0.489459	0.435635	0.356315	0.174725	0.360142	0.0988169	0.0570552
	0.534863	0.373079	0.472073	0.265861	0.363011	0.300122	0.350081	0.385035	0.387689	0.207322	0.437161	0.46969	0.370821	0.130531	0.360524	0.10789	0.0622936
42	0.542934	0.342337	0.487394	0.29176	0.377555	0.396402	0.328632	0.322649	0.357636	0.238773	0.4202	0.515859	0.316559	0.194477	0.366655	0.0999836	0.0577288
	0.540482	0.338172	0.449325	0.257255	0.405235	0.391281	0.376886	0.308292	0.370852	0.222668	0.436793	0.4556	0.317064	0.153108	0.358787	0.102361	0.0591014
43	0.508503	0.384948	0.403851	0.257107	0.416438	0.405223	0.344246	0.34482	0.426301	0.219671	0.430086	0.509447	0.351245	0.119939	0.365845	0.107223	0.0619084
	0.484662	0.426051	0.426478	0.299258	0.367533	0.417139	0.333986	0.344327	0.385093	0.273132	0.407631	0.565114	0.337913	0.121685	0.370714	0.10394	0.0600135
44	0.488714	0.402238	0.469394	0.264361	0.38175	0.361388	0.341344	0.325661	0.384154	0.283619	0.409689	0.476879	0.251556	0.122267	0.354501	0.100716	0.0581517
	0.482653	0.37754	0.417296	0.377237	0.376613	0.442981	0.33484	0.346119	0.383396	0.284642	0.463218	0.518835	0.374423	0.160909	0.381479	0.0887581	0.0512474
45	0.556351	0.458673	0.443187	0.330924	0.375909	0.387849	0.35823	0.383529	0.387802	0.303631	0.520698	0.47957	0.354473	0.160446	0.392948	0.0985926	0.0569257
	0.584754	0.47987	0.437146	0.34484	0.404029	0.373233	0.337246	0.343938	0.33645	0.303321	0.451237	0.46073	0.319559	0.189509	0.383276	0.0958002	0.0553134
46	0.482925	0.435708	0.440093	0.297988	0.406353	0.376482	0.364888	0.28446	0.381445	0.282011	0.421707	0.481724	0.390316	0.16578	0.372277	0.0881214	0.0508798
	0.609786	0.473161	0.428329	0.27929	0.380368	0.348966	0.351789	0.311227	0.37429	0.29605	0.461601	0.459115	0.374668	0.17272	0.380097	0.105042	0.0606493
47	0.57682	0.459116	0.48391	0.314673	0.41002	0.449537	0.328058	0.318366	0.392249	0.305215	0.490064	0.486775	0.359346	0.164229	0.395598	0.105659	0.0610059
	0.552401	0.410162	0.39825	0.313064	0.383546	0.394475	0.317736	0.323065	0.467986	0.288066	0.51862	0.48098	0.306209	0.143904	0.378462	0.107254	0.0619267
48	0.476147	0.395198	0.422728	0.356107	0.425556	0.417842	0.368318	0.399574	0.424	0.261955	0.504839	0.496765	0.345133	0.131933	0.387578	0.0972456	0.056148
	0.537008	0.358004	0.416687	0.353783	0.432489	0.397992	0.340893	0.307098	0.427129	0.249457	0.581319	0.46084	0.334081	0.137773	0.38104	0.112382	0.0648873
49	0.582474	0.376434	0.43515	0.317104	0.392488	0.428927	0.338565	0.346171	0.395925	0.28679	0.534333	0.454555	0.329045	0.14676	0.383194	0.106911	0.0617286
	0.504074	0.353616	0.45215	0.339611	0.347224	0.393026	0.33377	0.338772	0.386679	0.295762	0.43503	0.468552	0.315011	0.133387	0.364047	0.0909342	0.0525038
50	0.619118	0.452037	0.440726	0.316334	0.404092	0.404168	0.312274	0.375014	0.38745	0.285963	0.50699	0.441145	0.325736	0.131124	0.385869	0.114034	0.0658414
	0.666695	0.436078	0.443893	0.312673	0.36109	0.371994	0.320422	0.389682	0.389331	0.310672	0.440377	0.4942	0.334147	0.151502	0.38734	0.115412	0.0666369
51	0.567829	0.428336	0.414106	0.337247	0.453513	0.423187	0.297684	0.337448	0.383691	0.289617	0.459891	0.506328	0.360178	0.165942	0.3875	0.100924	0.0582718
	0.580498	0.512272	0.448862	0.359052	0.448326	0.428365	0.314989	0.340096	0.33624	0.309282	0.461987	0.56714	0.402623	0.172796	0.405895	0.110391	0.0637377
52	0.491031	0.386313	0.416517	0.38918	0.402322	0.409429	0.374231	0.336954	0.355082	0.318426	0.465001	0.501768	0.377326	0.115381	0.381354	0.093441	0.0539512
	0.601306	0.330725	0.507488	0.31659	0.37179	0.462704	0.314136	0.320132	0.358085	0.32858	0.541186	0.523981	0.424155	0.140833	0.395835	0.121524	0.0701656
53	0.491849	0.347534	0.445452	0.323089	0.471749	0.411652	0.364609	0.315458	0.409156	0.259819	0.494788	0.432833	0.372419	0.14273	0.377367	0.0970439	0.0560315
	0.520796	0.384469	0.505538	0.318239	0.402309	0.462212	0.348421	0.321352	0.395602	0.284504	0.447984	0.486521	0.398286	0.151211	0.387675	0.0993427	0.0573588
54	0.482312	0.372196	0.45478	0.40373	0.40889	0.44374	0.356972	0.357179	0.396556	0.316025	0.487824	0.442981	0.40008	0.141577	0.390346	0.0869758	0.0502183
	0.553321	0.401795	0.494481	0.329019	0.388029	0.425199	0.347335	0.302088	0.348264	0.291155	0.452559	0.425866	0.399444	0.160715	0.379948	0.096156	0.0555188
55	0.586356	0.444186	0.519958	0.346569	0.428445	0.399399	0.328198	0.350947	0.424688	0.258819	0.506695	0.461015	0.408784	0.145823	0.400706	0.111845	0.0645775
	0.494231	0.355644	0.471976	0.350622	0.393053	0.459469	0.297793	0.365746	0.36517	0.270387	0.519705	0.40796	0.380063	0.127546	0.375669	0.100925	0.0582723
56	0.58598	0.333528	0.577609	0.436302	0.383734	0.501869	0.331146	0.313407	0.405606	0.269135	0.47621	0.380363	0.361009	0.164358	0.394304	0.115923	0.0669317
	0.548553	0.401096	0.51041	0.330438	0.389951	0.435371	0.340459	0.335604	0.420548	0.28007	0.538999	0.434163	0.376608	0.178938	0.394372	0.100922	0.0582706
57	0.504314	0.332126	0.57001	0.379952	0.429676	0.456036	0.304125	0.344639	0.416255	0.345445	0.527165	0.425265	0.367773	0.151459	0.396731	0.105167	0.0607218
	0.541606	0.436262	0.58606	0.383073	0.437299	0.517062	0.334126	0.288744	0.393582	0.246746	0.486151	0.345247	0.341026	0.168086	0.393219	0.117228	0.0676853
58	0.501077	0.411895	0.578218	0.37544	0.437374	0.496959	0.317504	0.29134	0.365227	0.321861	0.419741	0.394881	0.443226	0.117611	0.390882	0.111048	0.0641173
	0.60536	0.437661	0.506805	0.348069	0.412017	0.420697	0.309278	0.411983	0.38167	0.244897	0.433945	0.391335	0.341498	0.151017	0.385445	0.109091	0.0629875
59	0.530808	0.422106	0.595486	0.320765	0.454141	0.436088	0.383187	0.339135	0.403164	0.236201	0.492914	0.429619	0.349599	0.180436	0.398118	0.110022	0.0635247
	0.543036	0.449016	0.535229	0.374237	0.419126	0.479332	0.330013	0.300738	0.421193	0.276773	0.496937	0.400217	0.384986	0.111479	0.394451	0.114788	0.0662767
60	0.605462	0.398552	0.558197	0.358931	0.400362	0.493203	0.343206	0.262678	0.447936	0.256269	0.417388	0.417586	0.397944	0.143419	0.392938	0.120386	0.069509
	0.61418	0.365891	0.597093	0.365293	0.412733	0.570351	0.313577	0.347339	0.414459	0.239073	0.454453	0.38459	0.370805	0.166696	0.401181	0.127425	0.073573

## Sheet: Yap1801
Yap1801 FRAP	Yap1801-mNeonGreen normalized fluorescence intensities
Patch No.	1	2	3	4	5	6	7	8	9	10	11	12	13	14	15	16	17	AVERAGE	STD. DEV.	95% CI
Time (s)
-5	1.00828	0.921982	1.01986	1.07889	0.952841	1.01822	1.01634	1.06112	0.924027	1.09345	0.959873	0.973082	1.08846	0.972273	0.98263	0.987942	1.07407	1.00784	0.0557075	0.0286422
	0.971425	1.1031	0.875393	0.96899	1.04589	0.954257	1.03449	1.02167	0.983568	0.942951	0.975936	0.994015	1.03195	1.01169	0.995359	1.0122	0.968035	0.993583	0.0497374	0.0255726
-4	1.06502	0.98119	1.10026	0.873951	0.93005	1.05838	0.8389	0.886049	1.07697	0.964464	0.983634	0.974621	0.930196	1.00342	1.02266	1.0515	1.01487	0.985655	0.0752636	0.038697
	0.908125	1.01167	1.17469	0.957284	1.00178	1.02647	1.13782	0.976414	0.959488	0.934738	1.02247	1.00668	1.02627	1.01319	0.984171	1.00112	0.940154	1.00485	0.0670442	0.0344709
-3	1.10073	0.986007	1.0028	1.04039	1.05307	0.991494	1.03343	0.905158	1.01206	0.926016	0.975108	0.991169	0.996397	1.03471	1.00646	0.999854	1.11607	1.01005	0.0526262	0.0270579
	0.965167	1.03626	0.77148	0.993129	1.0198	1.04008	1.09214	1.09206	1.06484	0.946236	1.00517	1.0039	1.00811	1.01711	1.09074	1.00295	0.961145	1.00649	0.0751222	0.0386243
-2	1.00016	1.01888	1.2635	0.926082	0.936845	0.908793	0.994988	1.00864	0.865466	1.07167	0.989241	0.995111	0.957339	1.03568	1.0511	0.925261	0.991463	0.996484	0.0873896	0.0449316
	1.00792	0.970627	0.882943	1.03402	1.02919	1.06986	0.906342	0.975557	1.01682	0.985466	1.02734	1.00439	0.938055	0.968086	0.954473	1.07736	0.974569	0.989589	0.0523603	0.0269212
-1	0.967183	1.03465	0.906439	1.08172	1.05826	1.00898	1.00794	1.02224	1.05446	1.13307	1.01663	1.06826	1.02882	0.93387	0.905481	0.972894	0.983642	1.01086	0.0614861	0.0316133
	1.00599	0.935643	1.00263	1.04555	0.972283	0.923464	0.937617	1.05109	1.0423	1.00193	1.04459	0.988766	0.994416	1.00996	1.00692	0.968923	0.975973	0.994591	0.0391463	0.0201272
0	0	0	0	0	0	0	0	0	0	0	0	0	0	0	0	0	0	0	0	0
	0.0172985	0.0681937	0.119064	0.0537371	0.112637	0.0492465	-0.12777	-0.154821	0.025282	0.115889	0.0387217	0.0784617	-0.0230862	0.00510845	0.0615357	0.0357074	0.0187906	0.0290586	0.0753179	0.0387249
1	0.0806581	-0.013125	0.0565264	0.0602468	0.195494	0.0513806	-0.0328356	0.00670099	0.0465636	0.177647	0.0815383	0.015705	0.0386461	-0.015485	0.0738798	-0.0233509	0.0319783	0.0489511	0.0633096	0.0325508
	-0.0204285	0.0307877	0.149737	0.0349393	0.20366	0.0315617	-0.0913172	-0.0874172	0.155687	0.107088	0.0459113	-0.025234	0.0358254	0.0660725	0.0370043	0.0487019	0.0311653	0.0443379	0.0786027	0.0404138
2	-0.0069804	0.0737709	0.115935	0.0828389	0.0862101	-0.0276484	-0.0794285	-0.042306	0.0832278	0.19994	0.0634702	0.0392519	0.07818	-0.0140663	0.050718	0.0375949	0.0694059	0.0476538	0.0666471	0.0342668
	-0.0642316	0.0202249	-0.0118468	0.166873	0.106784	0.0811616	-0.0367607	-0.0566155	0.147494	0.208781	0.0960196	0.0208692	0.0074629	0.0177912	-0.0118166	0.0171594	0.0559477	0.0450175	0.0788797	0.0405562
3	0.0732283	0.0803908	0.124478	0.0909526	0.19691	-0.00978764	-0.135028	-0.0751531	0.0415025	0.0863192	0.103572	0.0653704	0.117427	0.0290894	0.0719678	0.0743019	0.0684747	0.0590598	0.0763394	0.0392501
	0.0581844	0.119685	0.0977547	0.0799783	0.233954	0.0617622	-0.131763	-0.0633165	0.0765154	0.163918	0.0815533	0.0758059	0.0543329	0.0853004	0.0295401	0.0131753	0.0494477	0.0638721	0.0802606	0.0412662
4	0.144289	0.0250128	0.150555	0.112057	0.289445	0.0955017	-0.0339238	-0.00489647	0.0808788	0.15148	0.138706	0.0524063	0.0829807	0.0765735	-0.0148994	0.0534082	0.0524265	0.0854118	0.0777697	0.0399855
	-0.00589732	0.11729	0.148917	0.118479	0.264955	0.136985	-0.119567	-0.0904599	0.111026	0.124494	0.131051	0.0375866	0.101931	0.0335593	0.0594948	0.0203805	0.121867	0.0771819	0.0925055	0.0475619
5	0.0696776	0.0806731	0.0695661	0.215502	0.143967	0.109336	-0.093445	0.0223402	0.136028	0.0927342	0.140914	0.0323163	0.105084	0.0718024	0.0898631	0.0623344	0.112251	0.0859379	0.0650811	0.0334616
	0.129819	0.00549268	0.11566	0.195801	0.225695	0.100979	-0.00309605	-0.130675	0.161504	0.0784979	0.115874	0.0273416	0.0978431	0.0631287	0.0438681	0.00959344	0.116245	0.0796219	0.084614	0.0435045
6	0.108457	0.112277	0.0121941	0.0945139	0.226026	0.0690639	0.0344192	-0.0187294	0.158931	0.187659	0.179039	0.0629884	0.125905	0.138532	0.13416	0.0881985	0.128367	0.108353	0.0637641	0.0327845
	0.130479	0.0731794	0.0693169	0.178579	0.37773	0.097174	0.0252704	-0.0463477	0.0546456	0.164935	0.171675	0.0827415	0.112959	0.104545	0.0493484	0.0542412	0.216765	0.112779	0.0936495	0.0481501
7	0.0628488	0.0499986	0.126614	0.0932308	0.300107	0.0849891	0.0322429	-0.149402	0.154066	0.128912	0.237485	0.095495	0.0989211	0.104705	0.0954432	0.0590442	0.106241	0.0988789	0.0922346	0.0474227
	0.085893	0.033436	0.0990712	0.113692	0.242399	0.196811	-0.105525	-0.0782908	0.200098	0.158442	0.23381	0.0885594	0.0350174	0.102843	0.0769905	0.0305287	0.171939	0.0991597	0.0983351	0.0505593
8	0.114986	0.093967	0.229559	0.234796	0.196299	0.0776198	-0.0941542	-0.0996812	0.0543946	0.227671	0.221566	0.0647597	0.100886	0.0988698	0.0997387	0.0971114	0.128807	0.108658	0.098908	0.0508538
	0.199164	0.00478961	0.236638	0.174084	0.348096	0.104455	-0.0664258	0.00560878	0.0796753	0.197124	0.180564	0.0588779	0.120042	0.0969009	0.109129	0.0647084	0.120681	0.119654	0.0983821	0.0505834
9	0.0972959	0.0456044	0.223649	0.15295	0.33932	0.0481246	-0.036547	-0.0809994	0.130295	0.280786	0.205822	0.154015	0.0573274	0.0478034	0.0873657	0.0201856	0.119597	0.111329	0.108807	0.0559436
	0.0902253	-0.0113791	0.26505	0.115996	0.180489	0.104718	0.011228	-0.092741	0.181332	0.258882	0.212038	0.106731	0.0771654	0.126807	0.17964	0.0592941	0.143551	0.118178	0.0940424	0.0483521
10	0.0991913	0.0839112	0.194515	0.21702	0.214229	0.101397	-0.110891	-0.00675024	0.152053	0.200566	0.165503	0.0547252	0.0809362	0.110063	0.0968128	0.0985	0.258832	0.118271	0.0904847	0.046523
	0.16604	0.0733771	0.269321	0.111824	0.317661	0.0722312	0.0618627	-0.0192042	0.185695	0.213003	0.191094	0.0850182	0.105813	0.181687	0.101679	0.0655139	0.163425	0.138002	0.0842976	0.0433418
11	0.138061	0.109742	0.293313	0.160598	0.331772	0.0182549	0.0379395	-0.0248148	0.131189	0.275504	0.20601	0.101735	0.170033	0.0754912	0.0695982	0.0692765	0.150627	0.136137	0.0978418	0.0503056
	0.154338	0.18509	0.19074	0.0705509	0.362159	0.151788	-0.0735668	0.065026	0.124002	0.167321	0.199765	0.0576127	0.0778783	0.193855	0.0893346	0.097931	0.174817	0.134626	0.0913582	0.046972
12	0.149856	0.0838267	0.232986	0.146821	0.331016	0.0938519	-0.0483903	0.019964	0.154345	0.180619	0.174363	0.0853552	0.12394	0.132518	0.0697551	0.0481046	0.213549	0.128969	0.0878629	0.0451749
	0.143899	0.093122	0.202067	0.176799	0.219701	0.160497	0.00264589	-0.0503876	0.169056	0.167869	0.203135	0.0902036	0.1276	0.0810785	0.184192	0.107246	0.170162	0.132287	0.0724317	0.037241
13	0.202504	0.201032	0.256431	0.16626	0.409865	0.0926652	-0.119518	-0.105053	0.138713	0.186759	0.155859	0.1432	0.0962906	0.0828175	0.0134429	0.0845059	0.193658	0.129378	0.125507	0.0645299
	0.146364	0.0356331	0.186718	0.202689	0.483852	0.129221	0.0216529	-0.0906973	0.140781	0.278282	0.232881	0.0634946	0.141322	0.159479	0.0519307	0.0853114	0.19381	0.144866	0.124962	0.0642494
14	0.140619	0.239819	0.170548	0.101898	0.35343	0.103047	-0.143089	-0.113419	0.14355	0.28141	0.223962	0.095917	0.158307	0.100395	0.0883926	0.114812	0.17436	0.131409	0.121901	0.0626757
	0.129337	0.194018	0.127805	0.201843	0.345123	0.0405808	-0.133467	0.00679597	0.0967634	0.238975	0.196904	0.161583	0.113672	0.142486	0.0818424	0.121309	0.223334	0.134641	0.105401	0.054192
15	0.0647135	0.093798	0.390819	0.198747	0.298457	0.0613878	-0.078389	-0.117554	0.132727	0.14714	0.139113	0.12406	0.138564	0.191248	0.108058	0.0969031	0.190713	0.128265	0.118737	0.0610489
	0.0644428	0.154415	0.242771	0.178199	0.44096	0.155813	0.059735	0.00308844	0.189051	0.0428664	0.192373	0.111496	0.104419	0.121024	0.0799304	0.065708	0.224907	0.143012	0.102212	0.0525526
16	0.162912	0.114474	0.201768	0.051986	0.210406	-0.00961309	-0.0486494	-0.0204407	0.218584	0.225949	0.218966	0.152286	0.161335	0.167674	0.109899	0.146494	0.19337	0.132788	0.0885621	0.0455344
	0.11953	0.104981	0.320782	0.0575906	0.358761	0.0367969	-0.0474447	0.0903157	0.221464	0.15332	0.177238	0.147037	0.146297	0.174858	0.147503	0.0560038	0.182113	0.14395	0.0985377	0.0506634
17	0.138151	0.222496	0.275753	0.149886	0.312188	0.034356	-0.0839884	-0.0164482	0.217213	0.101417	0.199751	0.132449	0.117285	0.0922362	0.0990674	0.0458139	0.213058	0.132393	0.102946	0.0529301
	0.100004	0.0869533	0.254569	0.141451	0.345879	0.0384256	-0.0715783	-0.109902	0.191792	0.204673	0.211021	0.12484	0.180998	0.158912	0.146275	0.116853	0.190069	0.135955	0.110239	0.0566798
18	0.0835175	0.00726723	0.258022	0.164685	0.422557	0.0566143	0.0900639	0.0456336	0.17834	0.0851084	0.178328	0.121066	0.127457	0.121769	0.110669	0.0841169	0.23002	0.139131	0.0975997	0.0501811
	0.152112	0.078983	0.374302	0.147726	0.419443	0.0369518	0.0567814	-0.0674532	0.23458	0.0605056	0.203483	0.124249	0.122276	0.179807	0.140253	0.0663611	0.194539	0.148524	0.118875	0.0611199
19	-0.000572223	0.0496318	0.269818	0.0770892	0.386272	0.0721651	0.0191722	-0.0443989	0.197357	0.148899	0.226577	0.0781879	0.120707	0.178122	0.124969	0.0679437	0.189222	0.127127	0.107275	0.0551556
	0.150848	0.168921	0.20738	0.0481611	0.330732	0.124734	0.00905173	0.0806177	0.0916457	0.169082	0.196861	0.153108	0.16116	0.141387	0.10529	0.0870465	0.288337	0.147904	0.0803133	0.0412933
20	0.0876385	0.0487581	0.30444	0.141333	0.399058	0.0845485	-0.0992841	0.0080324	0.21671	0.15633	0.22068	0.176107	0.13687	0.17014	0.127809	0.0383171	0.251264	0.145221	0.117328	0.0603245
	0.121515	0.0585046	0.302702	0.10654	0.557747	0.0495984	0.0507059	0.0373145	0.19003	0.0134144	0.219518	0.142737	0.130357	0.170335	0.120131	0.121879	0.218525	0.153621	0.128788	0.0662169
21	0.0863154	0.030732	0.158329	0.175923	0.398633	0.0951723	0.0642981	0.078669	0.0956719	0.168338	0.251922	0.117988	0.129771	0.199389	0.170579	0.0570175	0.273203	0.150115	0.0928966	0.047763
	0.18659	0.00687345	0.129196	0.197989	0.346635	0.0402289	-0.0425027	0.0355082	0.154821	0.138104	0.172227	0.161941	0.267353	0.168863	0.114238	0.109523	0.300356	0.14635	0.101756	0.0523179
22	0.139536	0.0198869	0.130438	0.192589	0.354563	0.09812	-0.125714	0.0267143	0.146067	0.140372	0.191443	0.14436	0.148959	0.184897	0.127951	0.059419	0.239923	0.13056	0.102597	0.0527507
	0.206054	0.0474905	0.194962	-0.00872666	0.428457	0.145387	0.0139452	-0.0513866	0.22261	0.19153	0.19108	0.136876	0.193198	0.137715	0.192342	0.105955	0.262268	0.153515	0.113052	0.0581262
23	0.131563	0.0704482	0.249179	0.129978	0.39585	0.0521942	-0.0465444	0.121117	0.118073	0.218246	0.224195	0.147838	0.120232	0.174326	0.147474	0.0555598	0.182029	0.146574	0.0964345	0.049582
	0.133729	0.0751229	0.204152	0.0726227	0.244098	0.0748045	-0.0351997	-0.024718	0.212011	0.246287	0.228872	0.13422	0.11841	0.14215	0.172833	0.120588	0.208251	0.136955	0.085388	0.0439024
24	0.199074	0.0125351	0.292617	0.108028	0.321483	0.11389	-0.0291242	-0.0600856	0.189386	0.142251	0.218806	0.157473	0.169891	0.155736	0.24179	0.063848	0.267718	0.150901	0.108068	0.0555635
	0.124674	0.0792365	0.188978	0.207329	0.208897	0.0823933	0.0941769	-0.00822411	0.235894	0.14405	0.210585	0.15391	0.156613	0.110683	0.166254	0.0808133	0.239719	0.145646	0.0671344	0.0345173
25	0.162221	0.0928127	0.210486	0.141012	0.370559	0.0783673	0.00278839	0.0441597	0.178536	0.188754	0.218879	0.149398	0.182535	0.15391	0.212321	0.046716	0.233981	0.156908	0.0875849	0.045032
	0.155993	0.0258308	0.127036	0.0465265	0.302372	0.0943812	0.110936	0.131433	0.159324	0.314107	0.24649	0.168561	0.120565	0.097167	0.193041	0.101582	0.226347	0.154217	0.0809798	0.041636
26	0.163152	0.104221	0.222605	0.154644	0.285244	0.0691301	-0.0581999	-0.0405472	0.238299	0.146005	0.17503	0.1623	0.14495	0.154424	0.210137	0.0621545	0.229512	0.142533	0.0926658	0.0476443
	0.204701	0.0374634	0.199755	0.0994463	0.361544	0.0207845	-0.00305071	0.0149726	0.207452	0.0964503	0.205386	0.142505	0.188587	0.133014	0.192056	0.0604744	0.27681	0.143432	0.0999979	0.0514142
27	0.177745	0.0257463	0.150159	0.0808242	0.386414	-0.00290406	-0.0437106	0.0491512	0.241403	0.126449	0.228364	0.143074	0.206334	0.14073	0.245187	0.11709	0.334415	0.153322	0.114641	0.0589431
	0.0833965	0.00146528	0.25452	0.140049	0.349042	0.0780154	0.0293121	-0.0158784	0.262155	0.0775205	0.242249	0.203955	0.172632	0.17257	0.205956	0.134457	0.266787	0.156365	0.10338	0.0531533
28	0.106533	0.061998	0.289785	0.0668138	0.257169	0.0359833	-0.0327158	0.0636489	0.166622	0.111899	0.24235	0.142821	0.180744	0.0755444	0.206769	0.0967649	0.287101	0.138814	0.093856	0.0482563
	0.164206	0.107149	0.295821	0.123266	0.386034	0.0356314	-0.0016549	-0.0450163	0.137594	0.0691507	0.262525	0.191138	0.150131	0.126239	0.216074	0.0923634	0.187276	0.146937	0.107345	0.0551916
29	0.282803	-0.0103093	0.210486	0.0596911	0.395425	0.044694	-0.073353	0.00199623	0.198643	0.0317199	0.225676	0.160824	0.147359	0.157226	0.15725	0.0993471	0.254684	0.137892	0.120314	0.0618599
	0.150487	0.143599	0.222183	0.129805	0.289915	0.0327287	-0.0277284	-0.0789082	0.183626	0.175573	0.242045	0.175412	0.172805	0.1659	0.230316	0.122073	0.374315	0.159068	0.109202	0.0561464
30	0.0698274	0.114361	0.20127	0.103183	0.295201	0.0769822	0.00999739	-0.00204547	0.163015	0.0352785	0.21747	0.199929	0.125239	0.149015	0.199406	0.0862693	0.311698	0.138594	0.0911998	0.0468906
	0.130239	0.114192	0.133046	0.14612	0.47819	0.0336085	0.0104702	-0.00114146	0.217213	0.033206	0.288058	0.19411	0.129644	0.184436	0.197564	0.0926832	0.232305	0.153761	0.11683	0.0600685
31	0.0181721	0.0259423	0.248732	0.10225	0.377495	0.104521	-0.0837293	-0.0316108	0.232007	0.113346	0.246388	0.20269	0.152271	0.164038	0.162601	0.172913	0.355203	0.150778	0.124838	0.0641856
	0.0443752	0.100925	0.271533	0.0389972	0.230839	0.0272514	-0.0994978	-0.0557115	0.207061	0.106697	0.227172	0.190569	0.118759	0.14387	0.263125	0.120921	0.331165	0.133415	0.117887	0.0606121
32	0.0293639	0.093602	0.231621	0.0931715	0.428032	0.0894317	-0.135569	0.0470107	0.140222	0.079593	0.238748	0.262981	0.113847	0.151	0.193269	0.0933355	0.337682	0.146314	0.129381	0.0665215
	0.126237	0.132191	0.153587	0.0946896	0.501644	0.0501263	-0.0317475	-0.0170181	0.287352	0.0756415	0.285922	0.232562	0.111851	0.196906	0.216117	0.114771	0.34144	0.168957	0.134165	0.0689812
33	0.0959114	0.0439701	0.205269	0.0567427	0.443414	0.122424	-0.0106159	0.0779567	0.214501	0.0801017	0.330454	0.202458	0.148658	0.219592	0.181524	0.153158	0.2417	0.16513	0.11138	0.0572661
	0.118898	0.12715	0.102473	0.0137489	0.410856	0.0708235	-0.10146	0.13419	0.204545	0.235103	0.357309	0.194026	0.135348	0.205828	0.182794	0.134179	0.294584	0.165905	0.121579	0.0625101
34	0.0994025	0.139289	0.119759	0.112145	0.445444	0.062994	-0.0107552	0.033607	0.200098	0.100909	0.316365	0.168898	0.154394	0.183425	0.13513	0.114507	0.195926	0.151267	0.105155	0.054066
	0.0119138	0.0858835	0.260331	0.289702	0.319881	0.0464537	0.0564737	0.121212	0.153255	0.149017	0.288363	0.184245	0.167751	0.17704	0.1223	0.141357	0.236604	0.165399	0.0900386	0.0462936
35	0.00520416	0.119233	0.146929	0.107446	0.385468	0.0627082	-0.0786481	0.0718712	0.219423	0.152458	0.281754	0.19099	0.182852	0.188924	0.128836	0.143189	0.23266	0.149488	0.10576	0.0543769
	0.13722	0.0654896	0.238872	0.117018	0.440583	0.0273387	-0.00163223	-0.0195859	0.132895	0.110609	0.279038	0.187976	0.169669	0.144952	0.201403	0.154809	0.264418	0.155945	0.112648	0.0579183
36	0.179759	0.0987566	0.222407	0.125134	0.29421	0.0502136	-0.0709889	0.06997	0.168944	0.223839	0.269917	0.179775	0.111946	0.206094	0.162258	0.159488	0.257528	0.159368	0.0906057	0.0465852
	0.104728	0.161992	0.212299	0.100936	0.3757	0.0340041	-0.0599973	0.0269992	0.176746	0.125276	0.295378	0.189915	0.113229	0.155683	0.0606646	0.141773	0.234574	0.144112	0.103729	0.0533327
37	0.119169	0.171456	0.149737	0.116552	0.336678	0.0353681	-0.0765203	0.0820441	0.166426	0.125041	0.316931	0.149651	0.137218	0.156322	0.123099	0.116992	0.260051	0.146248	0.0965323	0.0496323
	0.126931	0.0901086	0.0962636	0.084357	0.401844	0.0849666	-0.0573028	0.124779	0.164749	0.162862	0.278544	0.182326	0.207442	0.136757	0.11291	0.141176	0.267244	0.153292	0.0996942	0.0512581
38	0.152141	0.0647865	0.263708	0.0652384	0.355554	0.0382708	-0.129662	-0.04302	0.238887	0.118157	0.33882	0.219828	0.133653	0.199514	0.151156	0.130209	0.167893	0.145008	0.125009	0.0642736
	0.062217	0.061349	0.204201	0.118945	0.406374	0.0833604	-0.168404	0.0177779	0.151717	0.14706	0.33956	0.141219	0.182852	0.122834	0.094658	0.125197	0.271121	0.138943	0.128113	0.0658698
39	0.171486	0.0302249	0.303892	0.012523	0.291285	0.0301329	-0.154977	-0.00437411	0.139271	0.134976	0.337919	0.18787	0.159005	0.15563	0.146104	0.0839503	0.277825	0.135456	0.128181	0.0659044
	0.128826	0.0258578	0.186294	0.025424	0.257877	0.100341	-0.112805	0.0236241	0.169726	0.0834249	0.378034	0.136729	0.262822	0.21757	0.136043	0.0629458	0.212957	0.135041	0.115667	0.0594704
40	0.12675	0.173373	0.21369	0.0584958	0.186531	0.0813375	-0.123845	0.0283781	0.222862	0.109123	0.340548	0.160444	0.166294	0.238022	0.164399	0.115201	0.234709	0.146842	0.10283	0.0528702
	0.163544	0.133543	0.162055	0.0782273	0.37773	0.0598267	-0.11264	0.07382	0.163127	0.159419	0.302771	0.134473	0.125857	0.201518	0.159633	0.0815763	0.178948	0.143731	0.103847	0.0533935
41	0.146336	0.150613	0.162626	0.105051	0.359186	0.0340914	-0.12323	0.1745	0.177081	-0.00680596	0.337178	0.23448	0.206286	0.18472	0.191785	0.125308	0.301931	0.16242	0.11972	0.0615543
	0.0599895	0.179597	0.208994	-0.0496792	0.267597	-0.00215658	-0.0880334	0.0193467	0.234216	0.137557	0.253635	0.170479	0.17496	0.206821	0.196794	0.158252	0.346163	0.145561	0.11877	0.061066
42	0.10259	0.172639	0.183315	0.028546	0.397832	0.00499306	-0.106493	-0.0209155	0.181528	0.138026	0.273867	0.170373	0.182757	0.175603	0.126139	0.144939	0.283039	0.143458	0.120484	0.0619469
	0.219623	0.0887279	0.14067	0.106628	0.33394	0.0502586	-0.0203543	0.0172063	0.203649	0.055461	0.323845	0.145836	0.23487	0.185979	0.0798445	0.151213	0.272154	0.152327	0.103475	0.0532018
43	0.118024	0.0976006	0.248086	0.0917412	0.275572	0.0563075	-0.0972988	-0.0609403	0.202447	0.0526046	0.262451	0.156165	0.167783	0.153023	0.110727	0.162875	0.296496	0.134921	0.109411	0.0562538
	0.160535	0.164725	0.222629	-0.0553431	0.285385	0.0874736	-0.0657392	-0.00294773	0.187206	0.113737	0.265051	0.231887	0.167719	0.14685	0.186248	0.189711	0.269851	0.150293	0.106114	0.0545588
44	0.12371	0.078476	0.193846	-0.00893098	0.422274	0.031276	-0.0891895	-0.020963	0.233684	0.0644173	0.290846	0.134115	0.127109	0.213722	0.166783	0.20837	0.193709	0.139015	0.125052	0.0642956
	0.106713	0.203456	0.228939	-0.0537963	0.392546	0.00483822	-0.139235	-0.077626	0.145395	0.0835426	0.268029	0.198938	0.178827	0.148589	0.107872	0.0818129	0.246677	0.12503	0.135701	0.0697708
45	0.13009	0.0230692	0.218506	0.0896102	0.288924	0.13076	-0.080562	0.0476773	0.141257	0.0859282	0.285937	0.175285	0.16493	0.196693	0.121002	0.104123	0.271714	0.140879	0.0968877	0.049815
	0.129757	0.0331251	0.280472	0.0444833	0.384808	0.00129648	-0.0873695	0.0443022	0.131552	0.113385	0.297281	0.144634	0.193341	0.160792	0.0973692	0.133902	0.296294	0.141143	0.121317	0.0623753
46	0.0639012	0.0716583	0.175442	0.121689	0.31436	-0.00541115	-0.189821	0.0346042	0.160721	0.0694619	0.220825	0.152392	0.208742	0.19891	0.186548	0.189212	0.23999	0.13019	0.116385	0.0598395
	0.0907072	0.112193	0.228566	-0.0135732	0.262169	0.110965	-0.0410615	-0.00494396	0.166595	0.0918745	0.275755	0.167296	0.221592	0.176543	0.0985969	0.209703	0.319518	0.145441	0.103887	0.0534136
47	0.127952	0.126923	0.299174	0.107153	0.309547	0.0408665	-0.182777	-0.108238	0.223897	-0.0901151	0.272604	0.201573	0.225316	0.130886	0.103577	0.203497	0.263012	0.132638	0.145647	0.0748849
	0.0899545	0.0418018	0.229659	0.140254	0.395284	0.0465635	-0.00300213	-0.0236733	0.204237	0.096959	0.292081	0.161667	0.218597	0.207637	0.123714	0.172941	0.276301	0.157116	0.11085	0.0569936
48	0.0394725	0.12129	0.235619	0.117807	0.486732	0.00382609	0.00657101	-0.0379336	0.178004	0.132942	0.278646	0.142147	0.226204	0.143657	0.162773	0.114924	0.298189	0.155933	0.127068	0.0653326
	0.168959	0.0644756	0.176882	0.10263	0.355978	0.0345094	-0.0629735	-0.0408813	0.17792	0.0155667	0.291617	0.168813	0.189903	0.187541	0.138998	0.126252	0.258222	0.138495	0.111973	0.0575714
49	0.171456	0.0776022	0.139578	0.128752	0.293029	-0.0726071	-0.151315	0.0578009	0.250884	0.0429063	0.271616	0.146932	0.232336	0.243893	0.151926	0.15517	0.290588	0.142973	0.124138	0.0638257
	0.150487	0.0645043	0.19526	0.134008	0.329552	0.0464748	-0.16604	-0.0204882	0.205523	-0.0336368	0.286736	0.132407	0.24902	0.198254	0.100922	0.151283	0.30232	0.136858	0.130417	0.0670543
50	0.150547	0.0973471	0.218879	0.0422357	0.423361	-0.00807308	-0.106729	0.075723	0.260421	0.0414202	0.255509	0.106204	0.190932	0.192187	0.0781323	0.224974	0.245814	0.146405	0.125126	0.0643339
	0.125667	0.017296	0.287129	0.0668424	0.318227	0.0480584	-0.11342	0.0109801	0.173222	0.0762299	0.24832	0.129541	0.246754	0.193216	0.120517	0.182145	0.269716	0.141202	0.115528	0.0593988
51	0.0358912	0.0192396	0.204698	0.0519268	0.487581	-0.00591651	-0.158073	0.0387409	0.197077	-0.0331681	0.269815	0.241795	0.187858	0.162069	0.0102743	0.200221	0.330301	0.131784	0.157585	0.0810228
	0.0661269	-0.0327296	0.287972	-0.0122002	0.313272	0.0483667	-0.132356	0.024813	0.176439	0.0481464	0.278791	0.210869	0.237945	0.210936	0.087052	0.12478	0.226939	0.127363	0.128154	0.0658905
52	0.0960919	0.0381682	0.192529	0.133977	0.375134	-0.0551644	-0.115784	0.0158766	0.227113	-0.0599591	0.214871	0.188166	0.133685	0.172694	0.105375	0.185241	0.238975	0.122764	0.125971	0.0647685
	0.0791545	0.0444484	0.223425	0.0704037	0.444312	-0.00851228	-0.209323	0.0722054	0.150458	0.00825213	0.240796	0.214432	0.119091	0.203149	0.0422129	0.158502	0.264502	0.124559	0.142492	0.0732627
53	0.103614	0.0530964	0.103741	0.0934351	0.339133	-0.0418576	-0.183062	-0.00190301	0.14011	-0.0191253	0.270643	0.197336	0.124795	0.250527	0.127695	0.205121	0.245745	0.118179	0.131147	0.0674297
	0.0398624	-0.0081393	0.261648	0.101957	0.378345	-0.0464762	-0.129092	0.0230542	0.211005	0.0418112	0.353082	0.206126	0.135111	0.219397	0.226035	0.202637	0.300187	0.148032	0.14417	0.0741256
54	0.152293	0.0204226	0.198166	0.116144	0.315492	-0.0309691	-0.0551038	-0.0151168	0.156303	-0.0408338	0.264427	0.220166	0.186068	0.206112	0.069798	0.147827	0.253431	0.127331	0.116472	0.0598845
	0.153675	0.0596319	0.120455	0.0445139	0.438366	0.0713739	-0.065221	-0.0365072	0.225602	-0.0178746	0.265675	0.144571	0.148896	0.166592	0.105461	0.159183	0.216173	0.129445	0.121828	0.0626379
55	0.182738	0.00349334	0.177453	0.0658514	0.224138	0.00523378	-0.00876998	-0.0405014	0.140781	0.107948	0.214551	0.197715	0.15365	0.129095	0.0860101	0.197125	0.284393	0.124759	0.0937471	0.0482003
	0.091339	0.0581108	0.130662	0.106189	0.266982	0.0522604	-0.110276	0	0.212794	0.0831137	0.201058	0.168498	0.212069	0.178761	0.143135	0.18774	0.200734	0.128422	0.0934863	0.0480662
56	0.0730478	0.110474	0.104759	0.116902	0.306243	0.050391	-0.0483644	-0.00114146	0.229658	0.105251	0.225908	0.156713	0.15563	0.161129	0.123714	0.142301	0.166929	0.128208	0.0845675	0.0434806
	0.0642027	0.048224	0.259287	0.109197	0.372068	0.0172442	-0.144436	-0.185815	0.190254	0.0821742	0.215611	0.127264	0.15818	0.167443	0.0492625	0.130597	0.220167	0.110643	0.136533	0.0701987
57	0.0326131	0.0872913	0.233285	0.0673389	0.447378	0.0455077	-0.162614	0.0228643	0.211592	0.0763456	0.216396	0.212007	0.157135	0.149901	0.159205	0.153129	0.224789	0.137304	0.128743	0.0661934
	0.0633904	0.0445329	0.226727	0.0285174	0.242965	-0.0164967	-0.0778676	-0.0184444	0.176243	0.0638308	0.243788	0.156186	0.165486	0.194086	0.156736	0.152616	0.261015	0.121371	0.104135	0.0535413
58	0.0664284	0.0444772	0.184655	0.145362	0.313745	-0.0389099	-0.181028	-0.0524313	0.211592	0.0744686	0.256293	0.193752	0.122133	0.194937	0.0752353	0.123989	0.258086	0.117223	0.126884	0.0652375
	-0.0411874	0.0866728	0.233061	0.0644212	0.337859	-0.0519084	-0.117556	0.122116	0.261456	0.0737645	0.275189	0.163669	0.193341	0.223902	0.0564979	0.179272	0.245593	0.135657	0.127446	0.0655268
59	0.0585166	0.0539972	0.240436	0.0272629	0.23367	-0.00534499	-0.146657	0.0549024	0.168691	0.0529576	0.256395	0.16563	0.0973358	0.20299	0.0777188	0.173552	0.233998	0.114474	0.108196	0.0556293
	0.103163	0.00898602	0.304414	0.0660557	0.377965	0.0325739	-0.152024	0.0306592	0.224512	0.0425153	0.219707	0.156165	0.163996	0.185429	0.095657	0.177897	0.253296	0.134763	0.127008	0.0653012
60	0.106502	0.0471813	0.287229	0.0142148	0.255799	0.0372375	0.292688	0.00503718	0.199427	0.0430619	0.277513	0.1826	0.12131	0.22126	0.184607	0.161196	0.188207	0.154416	0.0982883	0.0505352
	0.118596	-0.00275986	0.232714	0.0600425	0.256037	0.0347741	0.154398	0.0351266	0.254212	0.018499	0.25272	0.282375	0.170382	0.209588	0.0807726	0.162667	0.296344	0.153911	0.101024	0.0519419
