# Supplementary material for: The protein architecture of the endocytic coat analyzed by FRET microscopy
Source: Mol Syst Biol. 2020 May 13;16(5):e9009. doi: 10.15252/msb.20199009 (PMC7218409; doi:10.15252/msb.20199009)
Supplement: Supplementary file 11 — Source Data for Table 1 [file MSB-16-e9009-s010.xlsx]

## Sheet: Table 1 data
Source data for Table 1 - Cytoplasmic assemblies of coat-associated proteins detected by FRET.
Measured FRET efficiencies (FRET%) of cytoplasmic, nucleus and vacuole free, areas of individual yeast cells are shown together with mean FRET% and 95% confidence interval (95% CI). The completeness of mCherry/mNeonGren acceptor photobleaching is shown as Bleach%. Black lines separate individual replicates.
FRET-positive protein pairs are highlighted in yellow.
Proten Pair (GFP+mCherry)	Image No.	Bleach%	FRET%		Proten Pair (GFP+mCherry)	Image No.	Bleach%	FRET%		Proten Pair (GFP+mCherry)	Image No.	Bleach%	FRET%
GFP-End3+Pan1	1509-bg	97.19	2.99		Syp1+Ede1	415-bg	95.42	3.35		Las17+Sla1	1243-bg	97.78	-2.12
in cytoplasm	1509-bg	96.73	3.7		in cytoplasm	415-bg	100	4.4		in cytoplasm	1243-bg	98.01	-0.85
(see Source of data for Figure 1	1509-bg	96.26	0.14		(see Source of data for Figure 1	415-bg	99.66	4.23		(see Source of Data for Figure 1	1243-bg	92.77	2.18
for FRET at endocytic sites)	Stack-bg	98.32	2.46		for FRET at endocytic sites)	415-bg	99.59	1.81		for FRET at endocytic sites)	1246-bg	95.97	6.93
	Stack-bg	97.94	2.34			415-bg	92.65	2.26			1246-bg	96.28	6.05
	Stack-bg	97.5	0.53			575-bg	98.83	10.09			1246-bg	95.72	9.17
	1512-bg	99.1	3.83			575-bg	97.55	0.57			1248-bg	98.18	-1.91
	1512-bg	99.59	6.22			575-bg	90.81	3.06			1248-bg	98.76	-2.3
	1512-bg	99.64	9.84			575-bg	98.4	4.23			1250-bg	96.42	1.26
	1516-bg	98.67	4.58			575-bg	94.05	0.82			1252-bg	99.5	-1.79
	1516-bg	99.27	1.87			916-bg	99.59	0.54			1253-bg	97.34	0.14
	1516-bg	98.56	0.4			916-bg	98.55	1.89			1253-bg	98.01	2.81
	1516-bg	98.99	1.95			916-bg	91.4	2.01			1253-bg	98.28	0.25
	1516-bg	92.85	1.31			916-bg	98.91	6.78
	1518-bg	95.51	10.73			916-bg	94.56	0.93				Average	1.52462
	1518-bg	98.19	12.92			346-bg	97.25	2.54				95% CI	2.18754
	1518-bg	94.08	10.73			346-bg	97.8	5.48
	1521-bg	97.05	1.15			346-bg	92.41	1.12
	1521-bg	96.69	3.35			346-bg	94.93	2
	1521-bg	96.88	2.94			757-bg	96.09	1.5
	1019-bg	96.5	7.85			757-bg	99	3.34
	1019-bg	96.15	2.31			757-bg	99.75	2.49
	1022-bg	97.95	5.95			797-bg	98.9	0.9
	1023-bg	97.47	4.31			797-bg	95.13	1.06
	1023-bg	96.15	6.77			797-bg	90.18	1.89
	1023-bg	95.25	5.13			668-bg	96.15	3.63
	1023-bg	91.66	3.11			668-bg	97.24	3.51
	1024-bg	96.11	6.27			668-bg	94.38	3.15
	1024-bg	93.63	4.51			668-bg	97.9	2.8
						878-bg	100	1.35
		Average	4.48931			878-bg	99.97	3.03
		95% CI	1.31862			878-bg	99.96	0.34
						878-bg	100	6.27
						878-bg	99.99	2.19
						298-bg	91.3	1.49
						298-bg	97.47	3.92
						298-bg	96.69	2.12
						298-bg	94.7	0.88
						1442-bg	91.85	3.07
						1442-bg	97.56	3.21
						1445-bg	93.06	-0.88
						1446-bg	94.25	-0.28
						1446-bg	97.54	2.37
						1448-bg	93.52	-0.61
						1449-bg	90.73	1.27
							Average	2.49156
							95% CI	0.620125
Proten Pair (mTq2+mNG)	Image No.	Bleach%	FRET%		Proten Pair (mTq2+mNG)	Image No.	Bleach%	FRET%		Proten Pair (mTq2+mNG)	Image No.	Bleach%	FRET%		Proten Pair (mTq2+mNG)	Image No.	Bleach%	FRET%
mTq2-Las17+Sla1-mNG	1749-bg	95.54	8.88		mTq2-Las17+Sla1-mNG	1749-bg	92.03	9.04		mTq2-Las17+mNG-Sla1	1741-bg	98.42	7.31		mTq2-Las17+mNG-Sla1	1741-bg	90.35	9.56
in cytoplasm	1749-bg	95.04	8.47		at endocytic sites	1749-bg	91.78	-2.39		in cytoplasm	1741-bg	91.49	3.02		at endocytic sites	1741-bg	100.00	-7.06
	1751-bg	96.96	9.51			1751-bg	92.38	-2.14			1741-bg	91.44	11.14			1741-bg	98.22	4.07
	1751-bg	97.3	8.8			1751-bg	98.00	8.5			1743-bg	99.56	11.71			1741-bg	98.21	4.43
	1752-bg	95.32	8.13			1751-bg	96.39	-2.31			1743-bg	96.25	8.83			1741-bg	96.71	2.79
	1752-bg	99.5	12.29			1752-bg	94.29	12.38			1745-bg	93.91	12.81			1741-bg	91.23	-16.24
	1752-bg	94.49	4.01			1752-bg	96.93	0.49			1745-bg	92.26	11.69			1743-bg	98.44	0.43
	1754-bg	100	2.98			1752-bg	98.22	0.37			1745-bg	96.41	7.62			1743-bg	100.00	6.13
	1754-bg	100	4.73			1752-bg	94.74	10.37			1745-bg	92.04	19.75			1743-bg	91.34	2.68
	1754-bg	100	7.13			1752-bg	94.00	15.1			1747-bg	100.00	17			1743-bg	95.65	5.23
	1754-bg	100	8.8			1752-bg	100.00	6.35			1747-bg	100.00	8.26			1743-bg	95.38	3.31
	1754-bg	100	9.66			1754-bg	93.53	-4.6			1747-bg	100.00	20.35			1743-bg	95.24	6.04
	1756-bg	92.22	8.45			1756-bg	90.46	2.56			1747-bg	100.00	4.43			1743-bg	90.87	3.02
	1756-bg	91.34	3.18			1756-bg	94.47	-10.38			1747-bg	100.00	8.61			1745-bg	96.70	2.61
	1756-bg	93.88	11.67			1840-bg	93.83	-2.23			1828-bg	97.33	18.48			1745-bg	94.15	11.67
	1840-bg	96.35	8.47			1840-bg	95.38	-3.31			1828-bg	100.00	1			1747-bg	100.00	0.13
	1840-bg	96.15	8.95			1840-bg	92.20	-13.91			1828-bg	99.80	2.06			1747-bg	100.00	7.11
	1840-bg	92.75	10.15			1840-bg	96.89	-10.72			1828-bg	92.66	3.7			1747-bg	100.00	-0.73
	1844-bg	95.59	6.54			1845-bg	99.75	1.17			1829-bg	99.54	4.43			1747-bg	100.00	-10.17
	1844-bg	92.8	8			1845-bg	99.60	-2.5			1829-bg	90.56	11.45			1747-bg	100.00	-2.23
	1844-bg	99.38	11.26			1845-bg	99.69	-6.35			1829-bg	94.52	11.01			1828-bg	100.00	7.09
	1845-bg	100	5.57			1845-bg	91.34	-1.34			1832-bg	100.00	27.25			1828-bg	100.00	-10.96
	1845-bg	95.97	16.84			1845-bg	90.45	-9.74			1832-bg	99.12	5.93			1828-bg	99.72	-0.94
	1845-bg	92.18	6.32			1845-bg	91.91	-4.56			1834-bg	97.77	-1.67			1828-bg	96.43	-20.05
	1847-bg	96.19	7.97			1847-bg	100.00	-1.7								1828-bg	98.92	9.29
	1847-bg	96.12	7.89			1847-bg	100.00	9.69				Average	9.84042			1829-bg	95.28	-5.1
	1847-bg	98.69	3.21			1847-bg	95.29	-2.89				95% CI	2.86294			1829-bg	97.51	5.03
	1849-bg	96.41	5.88			1847-bg	93.12	5.18								1829-bg	99.58	0.66
	1849-bg	93.7	15.34			1849-bg	96.75	-3.87								1829-bg	100.00	6.71
	1849-bg	96.32	15.07			1849-bg	95.55	0.97								1829-bg	91.10	2.32
						1849-bg	97.86	0.5								1829-bg	94.04	-8.47
		Average	8.47167													1832-bg	97.92	-1.78
		95% CI	1.26585				Average	-0.0732258								1832-bg	100.00	10.78
							95% CI	2.52727								1832-bg	98.82	3.84
																1834-bg	96.26	-7.14
																1834-bg	95.53	1.49
																	Average	0.709722
																	95% CI	2.44628
